# Supplementary material for: Association Between Glaucoma and Brain Structural Connectivity Based on Diffusion Tensor Tractography: A Bidirectional Mendelian Randomization Study
Source: Brain Sci. 2024 Oct 17;14(10):1030. doi: 10.3390/brainsci14101030 (PMC11506416; doi:10.3390/brainsci14101030)
Supplement: Supplementary file 1 [file brainsci-14-01030-s001.zip]

Archive with 4 entries (4 files):
- Supplementary File S1.pdf
- Supplementary Table S1.csv
- Supplementary Table S2.csv
- Supplementary Table S3.csv
