# Supplementary material for: Association Between Glaucoma and Brain Structural Connectivity Based on Diffusion Tensor Tractography: A Bidirectional Mendelian Randomization Study
Source: Brain Sci. 2024 Oct 17;14(10):1030. doi: 10.3390/brainsci14101030 (PMC11506416; doi:10.3390/brainsci14101030)
Supplement: Supplementary file 1 [file brainsci-14-01030-s001.zip › Supplementary Table S1.csv]

firstAuthor	accessionId	publicationDate	journal	title	reportedTrait	efoTraits	bgTraits	discoverySampleAncestry	replicationSampleAncestry	associationCount	summaryStatistics	ssApiFlag	agreedToCc0	genotypingTechnologies	pubmedId	initialSampleDescription	replicateSampleDescription
Wainberg M	GCST90302648	2024/3/4	Nat Commun	Genetic architecture of the structural connectome.	Left-hemisphere visual network to left-hemisphere visual network white-matter structural connectivity	brain connectivity measurement	-	26333 European	665 Central Asian, South Asian, East Asian, Greater Middle Eastern (Middle Eastern, North African or Persian), Other admixed ancestry, African unspecified	2	http://ftp.ebi.ac.uk/pub/databases/gwas/summary_statistics/GCST90302001-GCST90303000/GCST90302648	no	yes	Genome-wide genotyping array	38438384	26,333 European ancestry individuals	665 Central Asian,South Asian,East Asian,African,Middle Eastern or admixed American individuals
Wainberg M	GCST90302649	2024/3/4	Nat Commun	Genetic architecture of the structural connectome.	Left-hemisphere visual network to left-hemisphere somatomotor network white-matter structural connectivity	brain connectivity measurement	-	26333 European	665 Central Asian, South Asian, East Asian, Greater Middle Eastern (Middle Eastern, North African or Persian), Other admixed ancestry, African unspecified	1	http://ftp.ebi.ac.uk/pub/databases/gwas/summary_statistics/GCST90302001-GCST90303000/GCST90302649	no	yes	Genome-wide genotyping array	38438384	26,333 European ancestry individuals	665 Central Asian,South Asian,East Asian,African,Middle Eastern or admixed American individuals
Wainberg M	GCST90302650	2024/3/4	Nat Commun	Genetic architecture of the structural connectome.	Left-hemisphere visual network to left-hemisphere dorsal attention network white-matter structural connectivity	brain connectivity measurement	-	26333 European	665 Central Asian, South Asian, East Asian, Greater Middle Eastern (Middle Eastern, North African or Persian), Other admixed ancestry, African unspecified	0	http://ftp.ebi.ac.uk/pub/databases/gwas/summary_statistics/GCST90302001-GCST90303000/GCST90302650	no	yes	Genome-wide genotyping array	38438384	26,333 European ancestry individuals	665 Central Asian,South Asian,East Asian,African,Middle Eastern or admixed American individuals
Wainberg M	GCST90302651	2024/3/4	Nat Commun	Genetic architecture of the structural connectome.	Left-hemisphere visual network to left-hemisphere salience/ventral attention network white-matter structural connectivity	brain connectivity measurement	-	26333 European	665 Central Asian, South Asian, East Asian, Greater Middle Eastern (Middle Eastern, North African or Persian), Other admixed ancestry, African unspecified	2	http://ftp.ebi.ac.uk/pub/databases/gwas/summary_statistics/GCST90302001-GCST90303000/GCST90302651	no	yes	Genome-wide genotyping array	38438384	26,333 European ancestry individuals	665 Central Asian,South Asian,East Asian,African,Middle Eastern or admixed American individuals
Wainberg M	GCST90302652	2024/3/4	Nat Commun	Genetic architecture of the structural connectome.	Left-hemisphere visual network to left-hemisphere limbic network white-matter structural connectivity	brain connectivity measurement	-	26333 European	665 Central Asian, South Asian, East Asian, Greater Middle Eastern (Middle Eastern, North African or Persian), Other admixed ancestry, African unspecified	1	http://ftp.ebi.ac.uk/pub/databases/gwas/summary_statistics/GCST90302001-GCST90303000/GCST90302652	no	yes	Genome-wide genotyping array	38438384	26,333 European ancestry individuals	665 Central Asian,South Asian,East Asian,African,Middle Eastern or admixed American individuals
Wainberg M	GCST90302653	2024/3/4	Nat Commun	Genetic architecture of the structural connectome.	Left-hemisphere visual network to left-hemisphere control network white-matter structural connectivity	brain connectivity measurement	-	26333 European	665 Central Asian, South Asian, East Asian, Greater Middle Eastern (Middle Eastern, North African or Persian), Other admixed ancestry, African unspecified	2	http://ftp.ebi.ac.uk/pub/databases/gwas/summary_statistics/GCST90302001-GCST90303000/GCST90302653	no	yes	Genome-wide genotyping array	38438384	26,333 European ancestry individuals	665 Central Asian,South Asian,East Asian,African,Middle Eastern or admixed American individuals
Wainberg M	GCST90302654	2024/3/4	Nat Commun	Genetic architecture of the structural connectome.	Left-hemisphere visual network to left-hemisphere default mode network white-matter structural connectivity	brain connectivity measurement	-	26333 European	665 Central Asian, South Asian, East Asian, Greater Middle Eastern (Middle Eastern, North African or Persian), Other admixed ancestry, African unspecified	0	http://ftp.ebi.ac.uk/pub/databases/gwas/summary_statistics/GCST90302001-GCST90303000/GCST90302654	no	yes	Genome-wide genotyping array	38438384	26,333 European ancestry individuals	665 Central Asian,South Asian,East Asian,African,Middle Eastern or admixed American individuals
Wainberg M	GCST90302655	2024/3/4	Nat Commun	Genetic architecture of the structural connectome.	Left-hemisphere visual network to right-hemisphere visual network white-matter structural connectivity	brain connectivity measurement	-	26333 European	665 Central Asian, South Asian, East Asian, Greater Middle Eastern (Middle Eastern, North African or Persian), Other admixed ancestry, African unspecified	7	http://ftp.ebi.ac.uk/pub/databases/gwas/summary_statistics/GCST90302001-GCST90303000/GCST90302655	no	yes	Genome-wide genotyping array	38438384	26,333 European ancestry individuals	665 Central Asian,South Asian,East Asian,African,Middle Eastern or admixed American individuals
Wainberg M	GCST90302656	2024/3/4	Nat Commun	Genetic architecture of the structural connectome.	Left-hemisphere visual network to right-hemisphere somatomotor network white-matter structural connectivity	brain connectivity measurement	-	26333 European	665 Central Asian, South Asian, East Asian, Greater Middle Eastern (Middle Eastern, North African or Persian), Other admixed ancestry, African unspecified	0	http://ftp.ebi.ac.uk/pub/databases/gwas/summary_statistics/GCST90302001-GCST90303000/GCST90302656	no	yes	Genome-wide genotyping array	38438384	26,333 European ancestry individuals	665 Central Asian,South Asian,East Asian,African,Middle Eastern or admixed American individuals
Wainberg M	GCST90302657	2024/3/4	Nat Commun	Genetic architecture of the structural connectome.	Left-hemisphere visual network to right-hemisphere dorsal attention network white-matter structural connectivity	brain connectivity measurement	-	26333 European	665 Central Asian, South Asian, East Asian, Greater Middle Eastern (Middle Eastern, North African or Persian), Other admixed ancestry, African unspecified	0	http://ftp.ebi.ac.uk/pub/databases/gwas/summary_statistics/GCST90302001-GCST90303000/GCST90302657	no	yes	Genome-wide genotyping array	38438384	26,333 European ancestry individuals	665 Central Asian,South Asian,East Asian,African,Middle Eastern or admixed American individuals
Wainberg M	GCST90302658	2024/3/4	Nat Commun	Genetic architecture of the structural connectome.	Left-hemisphere visual network to right-hemisphere salience/ventral attention network white-matter structural connectivity	brain connectivity measurement	-	26333 European	665 Central Asian, South Asian, East Asian, Greater Middle Eastern (Middle Eastern, North African or Persian), Other admixed ancestry, African unspecified	2	http://ftp.ebi.ac.uk/pub/databases/gwas/summary_statistics/GCST90302001-GCST90303000/GCST90302658	no	yes	Genome-wide genotyping array	38438384	26,333 European ancestry individuals	665 Central Asian,South Asian,East Asian,African,Middle Eastern or admixed American individuals
Wainberg M	GCST90302659	2024/3/4	Nat Commun	Genetic architecture of the structural connectome.	Left-hemisphere visual network to right-hemisphere limbic network white-matter structural connectivity	brain connectivity measurement	-	26333 European	665 Central Asian, South Asian, East Asian, Greater Middle Eastern (Middle Eastern, North African or Persian), Other admixed ancestry, African unspecified	3	http://ftp.ebi.ac.uk/pub/databases/gwas/summary_statistics/GCST90302001-GCST90303000/GCST90302659	no	yes	Genome-wide genotyping array	38438384	26,333 European ancestry individuals	665 Central Asian,South Asian,East Asian,African,Middle Eastern or admixed American individuals
Wainberg M	GCST90302660	2024/3/4	Nat Commun	Genetic architecture of the structural connectome.	Left-hemisphere visual network to right-hemisphere control network white-matter structural connectivity	brain connectivity measurement	-	26333 European	665 Central Asian, South Asian, East Asian, Greater Middle Eastern (Middle Eastern, North African or Persian), Other admixed ancestry, African unspecified	1	http://ftp.ebi.ac.uk/pub/databases/gwas/summary_statistics/GCST90302001-GCST90303000/GCST90302660	no	yes	Genome-wide genotyping array	38438384	26,333 European ancestry individuals	665 Central Asian,South Asian,East Asian,African,Middle Eastern or admixed American individuals
Wainberg M	GCST90302661	2024/3/4	Nat Commun	Genetic architecture of the structural connectome.	Left-hemisphere visual network to right-hemisphere default mode network white-matter structural connectivity	brain connectivity measurement	-	26333 European	665 Central Asian, South Asian, East Asian, Greater Middle Eastern (Middle Eastern, North African or Persian), Other admixed ancestry, African unspecified	1	http://ftp.ebi.ac.uk/pub/databases/gwas/summary_statistics/GCST90302001-GCST90303000/GCST90302661	no	yes	Genome-wide genotyping array	38438384	26,333 European ancestry individuals	665 Central Asian,South Asian,East Asian,African,Middle Eastern or admixed American individuals
Wainberg M	GCST90302662	2024/3/4	Nat Commun	Genetic architecture of the structural connectome.	Left-hemisphere visual network to thalamus white-matter structural connectivity	brain connectivity measurement	-	26333 European	665 Central Asian, South Asian, East Asian, Greater Middle Eastern (Middle Eastern, North African or Persian), Other admixed ancestry, African unspecified	2	http://ftp.ebi.ac.uk/pub/databases/gwas/summary_statistics/GCST90302001-GCST90303000/GCST90302662	no	yes	Genome-wide genotyping array	38438384	26,333 European ancestry individuals	665 Central Asian,South Asian,East Asian,African,Middle Eastern or admixed American individuals
Wainberg M	GCST90302663	2024/3/4	Nat Commun	Genetic architecture of the structural connectome.	Left-hemisphere visual network to caudate white-matter structural connectivity	brain connectivity measurement	-	26333 European	665 Central Asian, South Asian, East Asian, Greater Middle Eastern (Middle Eastern, North African or Persian), Other admixed ancestry, African unspecified	4	http://ftp.ebi.ac.uk/pub/databases/gwas/summary_statistics/GCST90302001-GCST90303000/GCST90302663	no	yes	Genome-wide genotyping array	38438384	26,333 European ancestry individuals	665 Central Asian,South Asian,East Asian,African,Middle Eastern or admixed American individuals
Wainberg M	GCST90302664	2024/3/4	Nat Commun	Genetic architecture of the structural connectome.	Left-hemisphere visual network to putamen white-matter structural connectivity	brain connectivity measurement	-	26333 European	665 Central Asian, South Asian, East Asian, Greater Middle Eastern (Middle Eastern, North African or Persian), Other admixed ancestry, African unspecified	0	http://ftp.ebi.ac.uk/pub/databases/gwas/summary_statistics/GCST90302001-GCST90303000/GCST90302664	no	yes	Genome-wide genotyping array	38438384	26,333 European ancestry individuals	665 Central Asian,South Asian,East Asian,African,Middle Eastern or admixed American individuals
Wainberg M	GCST90302665	2024/3/4	Nat Commun	Genetic architecture of the structural connectome.	Left-hemisphere visual network to pallidum white-matter structural connectivity	brain connectivity measurement	-	26333 European	665 Central Asian, South Asian, East Asian, Greater Middle Eastern (Middle Eastern, North African or Persian), Other admixed ancestry, African unspecified	3	http://ftp.ebi.ac.uk/pub/databases/gwas/summary_statistics/GCST90302001-GCST90303000/GCST90302665	no	yes	Genome-wide genotyping array	38438384	26,333 European ancestry individuals	665 Central Asian,South Asian,East Asian,African,Middle Eastern or admixed American individuals
Wainberg M	GCST90302666	2024/3/4	Nat Commun	Genetic architecture of the structural connectome.	Left-hemisphere visual network to hippocampus white-matter structural connectivity	brain connectivity measurement	-	26333 European	665 Central Asian, South Asian, East Asian, Greater Middle Eastern (Middle Eastern, North African or Persian), Other admixed ancestry, African unspecified	0	http://ftp.ebi.ac.uk/pub/databases/gwas/summary_statistics/GCST90302001-GCST90303000/GCST90302666	no	yes	Genome-wide genotyping array	38438384	26,333 European ancestry individuals	665 Central Asian,South Asian,East Asian,African,Middle Eastern or admixed American individuals
Wainberg M	GCST90302667	2024/3/4	Nat Commun	Genetic architecture of the structural connectome.	Left-hemisphere visual network to amygdala white-matter structural connectivity	brain connectivity measurement	-	26333 European	665 Central Asian, South Asian, East Asian, Greater Middle Eastern (Middle Eastern, North African or Persian), Other admixed ancestry, African unspecified	0	http://ftp.ebi.ac.uk/pub/databases/gwas/summary_statistics/GCST90302001-GCST90303000/GCST90302667	no	yes	Genome-wide genotyping array	38438384	26,333 European ancestry individuals	665 Central Asian,South Asian,East Asian,African,Middle Eastern or admixed American individuals
Wainberg M	GCST90302668	2024/3/4	Nat Commun	Genetic architecture of the structural connectome.	Left-hemisphere visual network to accumbens white-matter structural connectivity	brain connectivity measurement	-	26333 European	665 Central Asian, South Asian, East Asian, Greater Middle Eastern (Middle Eastern, North African or Persian), Other admixed ancestry, African unspecified	2	http://ftp.ebi.ac.uk/pub/databases/gwas/summary_statistics/GCST90302001-GCST90303000/GCST90302668	no	yes	Genome-wide genotyping array	38438384	26,333 European ancestry individuals	665 Central Asian,South Asian,East Asian,African,Middle Eastern or admixed American individuals
Wainberg M	GCST90302669	2024/3/4	Nat Commun	Genetic architecture of the structural connectome.	Left-hemisphere somatomotor network to left-hemisphere somatomotor network white-matter structural connectivity	brain connectivity measurement	-	26333 European	665 Central Asian, South Asian, East Asian, Greater Middle Eastern (Middle Eastern, North African or Persian), Other admixed ancestry, African unspecified	1	http://ftp.ebi.ac.uk/pub/databases/gwas/summary_statistics/GCST90302001-GCST90303000/GCST90302669	no	yes	Genome-wide genotyping array	38438384	26,333 European ancestry individuals	665 Central Asian,South Asian,East Asian,African,Middle Eastern or admixed American individuals
Wainberg M	GCST90302670	2024/3/4	Nat Commun	Genetic architecture of the structural connectome.	Left-hemisphere somatomotor network to left-hemisphere dorsal attention network white-matter structural connectivity	brain connectivity measurement	-	26333 European	665 Central Asian, South Asian, East Asian, Greater Middle Eastern (Middle Eastern, North African or Persian), Other admixed ancestry, African unspecified	0	http://ftp.ebi.ac.uk/pub/databases/gwas/summary_statistics/GCST90302001-GCST90303000/GCST90302670	no	yes	Genome-wide genotyping array	38438384	26,333 European ancestry individuals	665 Central Asian,South Asian,East Asian,African,Middle Eastern or admixed American individuals
Wainberg M	GCST90302671	2024/3/4	Nat Commun	Genetic architecture of the structural connectome.	Left-hemisphere somatomotor network to left-hemisphere salience/ventral attention network white-matter structural connectivity	brain connectivity measurement	-	26333 European	665 Central Asian, South Asian, East Asian, Greater Middle Eastern (Middle Eastern, North African or Persian), Other admixed ancestry, African unspecified	1	http://ftp.ebi.ac.uk/pub/databases/gwas/summary_statistics/GCST90302001-GCST90303000/GCST90302671	no	yes	Genome-wide genotyping array	38438384	26,333 European ancestry individuals	665 Central Asian,South Asian,East Asian,African,Middle Eastern or admixed American individuals
Wainberg M	GCST90302672	2024/3/4	Nat Commun	Genetic architecture of the structural connectome.	Left-hemisphere somatomotor network to left-hemisphere limbic network white-matter structural connectivity	brain connectivity measurement	-	26333 European	665 Central Asian, South Asian, East Asian, Greater Middle Eastern (Middle Eastern, North African or Persian), Other admixed ancestry, African unspecified	2	http://ftp.ebi.ac.uk/pub/databases/gwas/summary_statistics/GCST90302001-GCST90303000/GCST90302672	no	yes	Genome-wide genotyping array	38438384	26,333 European ancestry individuals	665 Central Asian,South Asian,East Asian,African,Middle Eastern or admixed American individuals
Wainberg M	GCST90302673	2024/3/4	Nat Commun	Genetic architecture of the structural connectome.	Left-hemisphere somatomotor network to left-hemisphere control network white-matter structural connectivity	brain connectivity measurement	-	26333 European	665 Central Asian, South Asian, East Asian, Greater Middle Eastern (Middle Eastern, North African or Persian), Other admixed ancestry, African unspecified	3	http://ftp.ebi.ac.uk/pub/databases/gwas/summary_statistics/GCST90302001-GCST90303000/GCST90302673	no	yes	Genome-wide genotyping array	38438384	26,333 European ancestry individuals	665 Central Asian,South Asian,East Asian,African,Middle Eastern or admixed American individuals
Wainberg M	GCST90302674	2024/3/4	Nat Commun	Genetic architecture of the structural connectome.	Left-hemisphere somatomotor network to left-hemisphere default mode network white-matter structural connectivity	brain connectivity measurement	-	26333 European	665 Central Asian, South Asian, East Asian, Greater Middle Eastern (Middle Eastern, North African or Persian), Other admixed ancestry, African unspecified	2	http://ftp.ebi.ac.uk/pub/databases/gwas/summary_statistics/GCST90302001-GCST90303000/GCST90302674	no	yes	Genome-wide genotyping array	38438384	26,333 European ancestry individuals	665 Central Asian,South Asian,East Asian,African,Middle Eastern or admixed American individuals
Wainberg M	GCST90302675	2024/3/4	Nat Commun	Genetic architecture of the structural connectome.	Left-hemisphere somatomotor network to right-hemisphere visual network white-matter structural connectivity	brain connectivity measurement	-	26333 European	665 Central Asian, South Asian, East Asian, Greater Middle Eastern (Middle Eastern, North African or Persian), Other admixed ancestry, African unspecified	1	http://ftp.ebi.ac.uk/pub/databases/gwas/summary_statistics/GCST90302001-GCST90303000/GCST90302675	no	yes	Genome-wide genotyping array	38438384	26,333 European ancestry individuals	665 Central Asian,South Asian,East Asian,African,Middle Eastern or admixed American individuals
Wainberg M	GCST90302676	2024/3/4	Nat Commun	Genetic architecture of the structural connectome.	Left-hemisphere somatomotor network to right-hemisphere somatomotor network white-matter structural connectivity	brain connectivity measurement	-	26333 European	665 Central Asian, South Asian, East Asian, Greater Middle Eastern (Middle Eastern, North African or Persian), Other admixed ancestry, African unspecified	6	http://ftp.ebi.ac.uk/pub/databases/gwas/summary_statistics/GCST90302001-GCST90303000/GCST90302676	no	yes	Genome-wide genotyping array	38438384	26,333 European ancestry individuals	665 Central Asian,South Asian,East Asian,African,Middle Eastern or admixed American individuals
Wainberg M	GCST90302677	2024/3/4	Nat Commun	Genetic architecture of the structural connectome.	Left-hemisphere somatomotor network to right-hemisphere dorsal attention network white-matter structural connectivity	brain connectivity measurement	-	26333 European	665 Central Asian, South Asian, East Asian, Greater Middle Eastern (Middle Eastern, North African or Persian), Other admixed ancestry, African unspecified	3	http://ftp.ebi.ac.uk/pub/databases/gwas/summary_statistics/GCST90302001-GCST90303000/GCST90302677	no	yes	Genome-wide genotyping array	38438384	26,333 European ancestry individuals	665 Central Asian,South Asian,East Asian,African,Middle Eastern or admixed American individuals
Wainberg M	GCST90302678	2024/3/4	Nat Commun	Genetic architecture of the structural connectome.	Left-hemisphere somatomotor network to right-hemisphere salience/ventral attention network white-matter structural connectivity	brain connectivity measurement	-	26333 European	665 Central Asian, South Asian, East Asian, Greater Middle Eastern (Middle Eastern, North African or Persian), Other admixed ancestry, African unspecified	4	http://ftp.ebi.ac.uk/pub/databases/gwas/summary_statistics/GCST90302001-GCST90303000/GCST90302678	no	yes	Genome-wide genotyping array	38438384	26,333 European ancestry individuals	665 Central Asian,South Asian,East Asian,African,Middle Eastern or admixed American individuals
Wainberg M	GCST90302679	2024/3/4	Nat Commun	Genetic architecture of the structural connectome.	Left-hemisphere somatomotor network to right-hemisphere limbic network white-matter structural connectivity	brain connectivity measurement	-	26333 European	665 Central Asian, South Asian, East Asian, Greater Middle Eastern (Middle Eastern, North African or Persian), Other admixed ancestry, African unspecified	0	http://ftp.ebi.ac.uk/pub/databases/gwas/summary_statistics/GCST90302001-GCST90303000/GCST90302679	no	yes	Genome-wide genotyping array	38438384	26,333 European ancestry individuals	665 Central Asian,South Asian,East Asian,African,Middle Eastern or admixed American individuals
Wainberg M	GCST90302680	2024/3/4	Nat Commun	Genetic architecture of the structural connectome.	Left-hemisphere somatomotor network to right-hemisphere control network white-matter structural connectivity	brain connectivity measurement	-	26333 European	665 Central Asian, South Asian, East Asian, Greater Middle Eastern (Middle Eastern, North African or Persian), Other admixed ancestry, African unspecified	0	http://ftp.ebi.ac.uk/pub/databases/gwas/summary_statistics/GCST90302001-GCST90303000/GCST90302680	no	yes	Genome-wide genotyping array	38438384	26,333 European ancestry individuals	665 Central Asian,South Asian,East Asian,African,Middle Eastern or admixed American individuals
Wainberg M	GCST90302681	2024/3/4	Nat Commun	Genetic architecture of the structural connectome.	Left-hemisphere somatomotor network to right-hemisphere default mode network white-matter structural connectivity	brain connectivity measurement	-	26333 European	665 Central Asian, South Asian, East Asian, Greater Middle Eastern (Middle Eastern, North African or Persian), Other admixed ancestry, African unspecified	0	http://ftp.ebi.ac.uk/pub/databases/gwas/summary_statistics/GCST90302001-GCST90303000/GCST90302681	no	yes	Genome-wide genotyping array	38438384	26,333 European ancestry individuals	665 Central Asian,South Asian,East Asian,African,Middle Eastern or admixed American individuals
Wainberg M	GCST90302682	2024/3/4	Nat Commun	Genetic architecture of the structural connectome.	Left-hemisphere somatomotor network to thalamus white-matter structural connectivity	brain connectivity measurement	-	26333 European	665 Central Asian, South Asian, East Asian, Greater Middle Eastern (Middle Eastern, North African or Persian), Other admixed ancestry, African unspecified	4	http://ftp.ebi.ac.uk/pub/databases/gwas/summary_statistics/GCST90302001-GCST90303000/GCST90302682	no	yes	Genome-wide genotyping array	38438384	26,333 European ancestry individuals	665 Central Asian,South Asian,East Asian,African,Middle Eastern or admixed American individuals
Wainberg M	GCST90302683	2024/3/4	Nat Commun	Genetic architecture of the structural connectome.	Left-hemisphere somatomotor network to caudate white-matter structural connectivity	brain connectivity measurement	-	26333 European	665 Central Asian, South Asian, East Asian, Greater Middle Eastern (Middle Eastern, North African or Persian), Other admixed ancestry, African unspecified	0	http://ftp.ebi.ac.uk/pub/databases/gwas/summary_statistics/GCST90302001-GCST90303000/GCST90302683	no	yes	Genome-wide genotyping array	38438384	26,333 European ancestry individuals	665 Central Asian,South Asian,East Asian,African,Middle Eastern or admixed American individuals
Wainberg M	GCST90302684	2024/3/4	Nat Commun	Genetic architecture of the structural connectome.	Left-hemisphere somatomotor network to putamen white-matter structural connectivity	brain connectivity measurement	-	26333 European	665 Central Asian, South Asian, East Asian, Greater Middle Eastern (Middle Eastern, North African or Persian), Other admixed ancestry, African unspecified	0	http://ftp.ebi.ac.uk/pub/databases/gwas/summary_statistics/GCST90302001-GCST90303000/GCST90302684	no	yes	Genome-wide genotyping array	38438384	26,333 European ancestry individuals	665 Central Asian,South Asian,East Asian,African,Middle Eastern or admixed American individuals
Wainberg M	GCST90302685	2024/3/4	Nat Commun	Genetic architecture of the structural connectome.	Left-hemisphere somatomotor network to pallidum white-matter structural connectivity	brain connectivity measurement	-	26333 European	665 Central Asian, South Asian, East Asian, Greater Middle Eastern (Middle Eastern, North African or Persian), Other admixed ancestry, African unspecified	0	http://ftp.ebi.ac.uk/pub/databases/gwas/summary_statistics/GCST90302001-GCST90303000/GCST90302685	no	yes	Genome-wide genotyping array	38438384	26,333 European ancestry individuals	665 Central Asian,South Asian,East Asian,African,Middle Eastern or admixed American individuals
Wainberg M	GCST90302686	2024/3/4	Nat Commun	Genetic architecture of the structural connectome.	Left-hemisphere somatomotor network to hippocampus white-matter structural connectivity	brain connectivity measurement	-	26333 European	665 Central Asian, South Asian, East Asian, Greater Middle Eastern (Middle Eastern, North African or Persian), Other admixed ancestry, African unspecified	0	http://ftp.ebi.ac.uk/pub/databases/gwas/summary_statistics/GCST90302001-GCST90303000/GCST90302686	no	yes	Genome-wide genotyping array	38438384	26,333 European ancestry individuals	665 Central Asian,South Asian,East Asian,African,Middle Eastern or admixed American individuals
Wainberg M	GCST90302687	2024/3/4	Nat Commun	Genetic architecture of the structural connectome.	Left-hemisphere somatomotor network to amygdala white-matter structural connectivity	brain connectivity measurement	-	26333 European	665 Central Asian, South Asian, East Asian, Greater Middle Eastern (Middle Eastern, North African or Persian), Other admixed ancestry, African unspecified	1	http://ftp.ebi.ac.uk/pub/databases/gwas/summary_statistics/GCST90302001-GCST90303000/GCST90302687	no	yes	Genome-wide genotyping array	38438384	26,333 European ancestry individuals	665 Central Asian,South Asian,East Asian,African,Middle Eastern or admixed American individuals
Wainberg M	GCST90302688	2024/3/4	Nat Commun	Genetic architecture of the structural connectome.	Left-hemisphere somatomotor network to accumbens white-matter structural connectivity	brain connectivity measurement	-	26333 European	665 Central Asian, South Asian, East Asian, Greater Middle Eastern (Middle Eastern, North African or Persian), Other admixed ancestry, African unspecified	0	http://ftp.ebi.ac.uk/pub/databases/gwas/summary_statistics/GCST90302001-GCST90303000/GCST90302688	no	yes	Genome-wide genotyping array	38438384	26,333 European ancestry individuals	665 Central Asian,South Asian,East Asian,African,Middle Eastern or admixed American individuals
Wainberg M	GCST90302689	2024/3/4	Nat Commun	Genetic architecture of the structural connectome.	Left-hemisphere dorsal attention network to left-hemisphere dorsal attention network white-matter structural connectivity	brain connectivity measurement	-	26333 European	665 Central Asian, South Asian, East Asian, Greater Middle Eastern (Middle Eastern, North African or Persian), Other admixed ancestry, African unspecified	0	http://ftp.ebi.ac.uk/pub/databases/gwas/summary_statistics/GCST90302001-GCST90303000/GCST90302689	no	yes	Genome-wide genotyping array	38438384	26,333 European ancestry individuals	665 Central Asian,South Asian,East Asian,African,Middle Eastern or admixed American individuals
Wainberg M	GCST90302690	2024/3/4	Nat Commun	Genetic architecture of the structural connectome.	Left-hemisphere dorsal attention network to left-hemisphere salience/ventral attention network white-matter structural connectivity	brain connectivity measurement	-	26333 European	665 Central Asian, South Asian, East Asian, Greater Middle Eastern (Middle Eastern, North African or Persian), Other admixed ancestry, African unspecified	2	http://ftp.ebi.ac.uk/pub/databases/gwas/summary_statistics/GCST90302001-GCST90303000/GCST90302690	no	yes	Genome-wide genotyping array	38438384	26,333 European ancestry individuals	665 Central Asian,South Asian,East Asian,African,Middle Eastern or admixed American individuals
Wainberg M	GCST90302691	2024/3/4	Nat Commun	Genetic architecture of the structural connectome.	Left-hemisphere dorsal attention network to left-hemisphere limbic network white-matter structural connectivity	brain connectivity measurement	-	26333 European	665 Central Asian, South Asian, East Asian, Greater Middle Eastern (Middle Eastern, North African or Persian), Other admixed ancestry, African unspecified	0	http://ftp.ebi.ac.uk/pub/databases/gwas/summary_statistics/GCST90302001-GCST90303000/GCST90302691	no	yes	Genome-wide genotyping array	38438384	26,333 European ancestry individuals	665 Central Asian,South Asian,East Asian,African,Middle Eastern or admixed American individuals
Wainberg M	GCST90302692	2024/3/4	Nat Commun	Genetic architecture of the structural connectome.	Left-hemisphere dorsal attention network to left-hemisphere control network white-matter structural connectivity	brain connectivity measurement	-	26333 European	665 Central Asian, South Asian, East Asian, Greater Middle Eastern (Middle Eastern, North African or Persian), Other admixed ancestry, African unspecified	0	http://ftp.ebi.ac.uk/pub/databases/gwas/summary_statistics/GCST90302001-GCST90303000/GCST90302692	no	yes	Genome-wide genotyping array	38438384	26,333 European ancestry individuals	665 Central Asian,South Asian,East Asian,African,Middle Eastern or admixed American individuals
Wainberg M	GCST90302693	2024/3/4	Nat Commun	Genetic architecture of the structural connectome.	Left-hemisphere dorsal attention network to left-hemisphere default mode network white-matter structural connectivity	brain connectivity measurement	-	26333 European	665 Central Asian, South Asian, East Asian, Greater Middle Eastern (Middle Eastern, North African or Persian), Other admixed ancestry, African unspecified	2	http://ftp.ebi.ac.uk/pub/databases/gwas/summary_statistics/GCST90302001-GCST90303000/GCST90302693	no	yes	Genome-wide genotyping array	38438384	26,333 European ancestry individuals	665 Central Asian,South Asian,East Asian,African,Middle Eastern or admixed American individuals
Wainberg M	GCST90302694	2024/3/4	Nat Commun	Genetic architecture of the structural connectome.	Left-hemisphere dorsal attention network to right-hemisphere visual network white-matter structural connectivity	brain connectivity measurement	-	26333 European	665 Central Asian, South Asian, East Asian, Greater Middle Eastern (Middle Eastern, North African or Persian), Other admixed ancestry, African unspecified	2	http://ftp.ebi.ac.uk/pub/databases/gwas/summary_statistics/GCST90302001-GCST90303000/GCST90302694	no	yes	Genome-wide genotyping array	38438384	26,333 European ancestry individuals	665 Central Asian,South Asian,East Asian,African,Middle Eastern or admixed American individuals
Wainberg M	GCST90302695	2024/3/4	Nat Commun	Genetic architecture of the structural connectome.	Left-hemisphere dorsal attention network to right-hemisphere somatomotor network white-matter structural connectivity	brain connectivity measurement	-	26333 European	665 Central Asian, South Asian, East Asian, Greater Middle Eastern (Middle Eastern, North African or Persian), Other admixed ancestry, African unspecified	5	http://ftp.ebi.ac.uk/pub/databases/gwas/summary_statistics/GCST90302001-GCST90303000/GCST90302695	no	yes	Genome-wide genotyping array	38438384	26,333 European ancestry individuals	665 Central Asian,South Asian,East Asian,African,Middle Eastern or admixed American individuals
Wainberg M	GCST90302696	2024/3/4	Nat Commun	Genetic architecture of the structural connectome.	Left-hemisphere dorsal attention network to right-hemisphere dorsal attention network white-matter structural connectivity	brain connectivity measurement	-	26333 European	665 Central Asian, South Asian, East Asian, Greater Middle Eastern (Middle Eastern, North African or Persian), Other admixed ancestry, African unspecified	3	http://ftp.ebi.ac.uk/pub/databases/gwas/summary_statistics/GCST90302001-GCST90303000/GCST90302696	no	yes	Genome-wide genotyping array	38438384	26,333 European ancestry individuals	665 Central Asian,South Asian,East Asian,African,Middle Eastern or admixed American individuals
Wainberg M	GCST90302697	2024/3/4	Nat Commun	Genetic architecture of the structural connectome.	Left-hemisphere dorsal attention network to right-hemisphere salience/ventral attention network white-matter structural connectivity	brain connectivity measurement	-	26333 European	665 Central Asian, South Asian, East Asian, Greater Middle Eastern (Middle Eastern, North African or Persian), Other admixed ancestry, African unspecified	4	http://ftp.ebi.ac.uk/pub/databases/gwas/summary_statistics/GCST90302001-GCST90303000/GCST90302697	no	yes	Genome-wide genotyping array	38438384	26,333 European ancestry individuals	665 Central Asian,South Asian,East Asian,African,Middle Eastern or admixed American individuals
Wainberg M	GCST90302698	2024/3/4	Nat Commun	Genetic architecture of the structural connectome.	Left-hemisphere dorsal attention network to right-hemisphere limbic network white-matter structural connectivity	brain connectivity measurement	-	26333 European	665 Central Asian, South Asian, East Asian, Greater Middle Eastern (Middle Eastern, North African or Persian), Other admixed ancestry, African unspecified	1	http://ftp.ebi.ac.uk/pub/databases/gwas/summary_statistics/GCST90302001-GCST90303000/GCST90302698	no	yes	Genome-wide genotyping array	38438384	26,333 European ancestry individuals	665 Central Asian,South Asian,East Asian,African,Middle Eastern or admixed American individuals
Wainberg M	GCST90302699	2024/3/4	Nat Commun	Genetic architecture of the structural connectome.	Left-hemisphere dorsal attention network to right-hemisphere control network white-matter structural connectivity	brain connectivity measurement	-	26333 European	665 Central Asian, South Asian, East Asian, Greater Middle Eastern (Middle Eastern, North African or Persian), Other admixed ancestry, African unspecified	4	http://ftp.ebi.ac.uk/pub/databases/gwas/summary_statistics/GCST90302001-GCST90303000/GCST90302699	no	yes	Genome-wide genotyping array	38438384	26,333 European ancestry individuals	665 Central Asian,South Asian,East Asian,African,Middle Eastern or admixed American individuals
Wainberg M	GCST90302700	2024/3/4	Nat Commun	Genetic architecture of the structural connectome.	Left-hemisphere dorsal attention network to right-hemisphere default mode network white-matter structural connectivity	brain connectivity measurement	-	26333 European	665 Central Asian, South Asian, East Asian, Greater Middle Eastern (Middle Eastern, North African or Persian), Other admixed ancestry, African unspecified	5	http://ftp.ebi.ac.uk/pub/databases/gwas/summary_statistics/GCST90302001-GCST90303000/GCST90302700	no	yes	Genome-wide genotyping array	38438384	26,333 European ancestry individuals	665 Central Asian,South Asian,East Asian,African,Middle Eastern or admixed American individuals
Wainberg M	GCST90302701	2024/3/4	Nat Commun	Genetic architecture of the structural connectome.	Left-hemisphere dorsal attention network to thalamus white-matter structural connectivity	brain connectivity measurement	-	26333 European	665 Central Asian, South Asian, East Asian, Greater Middle Eastern (Middle Eastern, North African or Persian), Other admixed ancestry, African unspecified	3	http://ftp.ebi.ac.uk/pub/databases/gwas/summary_statistics/GCST90302001-GCST90303000/GCST90302701	no	yes	Genome-wide genotyping array	38438384	26,333 European ancestry individuals	665 Central Asian,South Asian,East Asian,African,Middle Eastern or admixed American individuals
Wainberg M	GCST90302702	2024/3/4	Nat Commun	Genetic architecture of the structural connectome.	Left-hemisphere dorsal attention network to caudate white-matter structural connectivity	brain connectivity measurement	-	26333 European	665 Central Asian, South Asian, East Asian, Greater Middle Eastern (Middle Eastern, North African or Persian), Other admixed ancestry, African unspecified	0	http://ftp.ebi.ac.uk/pub/databases/gwas/summary_statistics/GCST90302001-GCST90303000/GCST90302702	no	yes	Genome-wide genotyping array	38438384	26,333 European ancestry individuals	665 Central Asian,South Asian,East Asian,African,Middle Eastern or admixed American individuals
Wainberg M	GCST90302703	2024/3/4	Nat Commun	Genetic architecture of the structural connectome.	Left-hemisphere dorsal attention network to putamen white-matter structural connectivity	brain connectivity measurement	-	26333 European	665 Central Asian, South Asian, East Asian, Greater Middle Eastern (Middle Eastern, North African or Persian), Other admixed ancestry, African unspecified	1	http://ftp.ebi.ac.uk/pub/databases/gwas/summary_statistics/GCST90302001-GCST90303000/GCST90302703	no	yes	Genome-wide genotyping array	38438384	26,333 European ancestry individuals	665 Central Asian,South Asian,East Asian,African,Middle Eastern or admixed American individuals
Wainberg M	GCST90302704	2024/3/4	Nat Commun	Genetic architecture of the structural connectome.	Left-hemisphere dorsal attention network to pallidum white-matter structural connectivity	brain connectivity measurement	-	26333 European	665 Central Asian, South Asian, East Asian, Greater Middle Eastern (Middle Eastern, North African or Persian), Other admixed ancestry, African unspecified	0	http://ftp.ebi.ac.uk/pub/databases/gwas/summary_statistics/GCST90302001-GCST90303000/GCST90302704	no	yes	Genome-wide genotyping array	38438384	26,333 European ancestry individuals	665 Central Asian,South Asian,East Asian,African,Middle Eastern or admixed American individuals
Wainberg M	GCST90302705	2024/3/4	Nat Commun	Genetic architecture of the structural connectome.	Left-hemisphere dorsal attention network to hippocampus white-matter structural connectivity	brain connectivity measurement	-	26333 European	665 Central Asian, South Asian, East Asian, Greater Middle Eastern (Middle Eastern, North African or Persian), Other admixed ancestry, African unspecified	0	http://ftp.ebi.ac.uk/pub/databases/gwas/summary_statistics/GCST90302001-GCST90303000/GCST90302705	no	yes	Genome-wide genotyping array	38438384	26,333 European ancestry individuals	665 Central Asian,South Asian,East Asian,African,Middle Eastern or admixed American individuals
Wainberg M	GCST90302706	2024/3/4	Nat Commun	Genetic architecture of the structural connectome.	Left-hemisphere dorsal attention network to amygdala white-matter structural connectivity	brain connectivity measurement	-	26333 European	665 Central Asian, South Asian, East Asian, Greater Middle Eastern (Middle Eastern, North African or Persian), Other admixed ancestry, African unspecified	2	http://ftp.ebi.ac.uk/pub/databases/gwas/summary_statistics/GCST90302001-GCST90303000/GCST90302706	no	yes	Genome-wide genotyping array	38438384	26,333 European ancestry individuals	665 Central Asian,South Asian,East Asian,African,Middle Eastern or admixed American individuals
Wainberg M	GCST90302707	2024/3/4	Nat Commun	Genetic architecture of the structural connectome.	Left-hemisphere dorsal attention network to accumbens white-matter structural connectivity	brain connectivity measurement	-	26333 European	665 Central Asian, South Asian, East Asian, Greater Middle Eastern (Middle Eastern, North African or Persian), Other admixed ancestry, African unspecified	0	http://ftp.ebi.ac.uk/pub/databases/gwas/summary_statistics/GCST90302001-GCST90303000/GCST90302707	no	yes	Genome-wide genotyping array	38438384	26,333 European ancestry individuals	665 Central Asian,South Asian,East Asian,African,Middle Eastern or admixed American individuals
Wainberg M	GCST90302708	2024/3/4	Nat Commun	Genetic architecture of the structural connectome.	Left-hemisphere salience/ventral attention network to left-hemisphere salience/ventral attention network white-matter structural connectivity	brain connectivity measurement	-	26333 European	665 Central Asian, South Asian, East Asian, Greater Middle Eastern (Middle Eastern, North African or Persian), Other admixed ancestry, African unspecified	0	http://ftp.ebi.ac.uk/pub/databases/gwas/summary_statistics/GCST90302001-GCST90303000/GCST90302708	no	yes	Genome-wide genotyping array	38438384	26,333 European ancestry individuals	665 Central Asian,South Asian,East Asian,African,Middle Eastern or admixed American individuals
Wainberg M	GCST90302709	2024/3/4	Nat Commun	Genetic architecture of the structural connectome.	Left-hemisphere salience/ventral attention network to left-hemisphere limbic network white-matter structural connectivity	brain connectivity measurement	-	26333 European	665 Central Asian, South Asian, East Asian, Greater Middle Eastern (Middle Eastern, North African or Persian), Other admixed ancestry, African unspecified	0	http://ftp.ebi.ac.uk/pub/databases/gwas/summary_statistics/GCST90302001-GCST90303000/GCST90302709	no	yes	Genome-wide genotyping array	38438384	26,333 European ancestry individuals	665 Central Asian,South Asian,East Asian,African,Middle Eastern or admixed American individuals
Wainberg M	GCST90302710	2024/3/4	Nat Commun	Genetic architecture of the structural connectome.	Left-hemisphere salience/ventral attention network to left-hemisphere control network white-matter structural connectivity	brain connectivity measurement	-	26333 European	665 Central Asian, South Asian, East Asian, Greater Middle Eastern (Middle Eastern, North African or Persian), Other admixed ancestry, African unspecified	1	http://ftp.ebi.ac.uk/pub/databases/gwas/summary_statistics/GCST90302001-GCST90303000/GCST90302710	no	yes	Genome-wide genotyping array	38438384	26,333 European ancestry individuals	665 Central Asian,South Asian,East Asian,African,Middle Eastern or admixed American individuals
Wainberg M	GCST90302711	2024/3/4	Nat Commun	Genetic architecture of the structural connectome.	Left-hemisphere salience/ventral attention network to left-hemisphere default mode network white-matter structural connectivity	brain connectivity measurement	-	26333 European	665 Central Asian, South Asian, East Asian, Greater Middle Eastern (Middle Eastern, North African or Persian), Other admixed ancestry, African unspecified	1	http://ftp.ebi.ac.uk/pub/databases/gwas/summary_statistics/GCST90302001-GCST90303000/GCST90302711	no	yes	Genome-wide genotyping array	38438384	26,333 European ancestry individuals	665 Central Asian,South Asian,East Asian,African,Middle Eastern or admixed American individuals
Wainberg M	GCST90302712	2024/3/4	Nat Commun	Genetic architecture of the structural connectome.	Left-hemisphere salience/ventral attention network to right-hemisphere visual network white-matter structural connectivity	brain connectivity measurement	-	26333 European	665 Central Asian, South Asian, East Asian, Greater Middle Eastern (Middle Eastern, North African or Persian), Other admixed ancestry, African unspecified	1	http://ftp.ebi.ac.uk/pub/databases/gwas/summary_statistics/GCST90302001-GCST90303000/GCST90302712	no	yes	Genome-wide genotyping array	38438384	26,333 European ancestry individuals	665 Central Asian,South Asian,East Asian,African,Middle Eastern or admixed American individuals
Wainberg M	GCST90302713	2024/3/4	Nat Commun	Genetic architecture of the structural connectome.	Left-hemisphere salience/ventral attention network to right-hemisphere somatomotor network white-matter structural connectivity	brain connectivity measurement	-	26333 European	665 Central Asian, South Asian, East Asian, Greater Middle Eastern (Middle Eastern, North African or Persian), Other admixed ancestry, African unspecified	3	http://ftp.ebi.ac.uk/pub/databases/gwas/summary_statistics/GCST90302001-GCST90303000/GCST90302713	no	yes	Genome-wide genotyping array	38438384	26,333 European ancestry individuals	665 Central Asian,South Asian,East Asian,African,Middle Eastern or admixed American individuals
Wainberg M	GCST90302714	2024/3/4	Nat Commun	Genetic architecture of the structural connectome.	Left-hemisphere salience/ventral attention network to right-hemisphere dorsal attention network white-matter structural connectivity	brain connectivity measurement	-	26333 European	665 Central Asian, South Asian, East Asian, Greater Middle Eastern (Middle Eastern, North African or Persian), Other admixed ancestry, African unspecified	3	http://ftp.ebi.ac.uk/pub/databases/gwas/summary_statistics/GCST90302001-GCST90303000/GCST90302714	no	yes	Genome-wide genotyping array	38438384	26,333 European ancestry individuals	665 Central Asian,South Asian,East Asian,African,Middle Eastern or admixed American individuals
Wainberg M	GCST90302715	2024/3/4	Nat Commun	Genetic architecture of the structural connectome.	Left-hemisphere salience/ventral attention network to right-hemisphere salience/ventral attention network white-matter structural connectivity	brain connectivity measurement	-	26333 European	665 Central Asian, South Asian, East Asian, Greater Middle Eastern (Middle Eastern, North African or Persian), Other admixed ancestry, African unspecified	7	http://ftp.ebi.ac.uk/pub/databases/gwas/summary_statistics/GCST90302001-GCST90303000/GCST90302715	no	yes	Genome-wide genotyping array	38438384	26,333 European ancestry individuals	665 Central Asian,South Asian,East Asian,African,Middle Eastern or admixed American individuals
Wainberg M	GCST90302716	2024/3/4	Nat Commun	Genetic architecture of the structural connectome.	Left-hemisphere salience/ventral attention network to right-hemisphere limbic network white-matter structural connectivity	brain connectivity measurement	-	26333 European	665 Central Asian, South Asian, East Asian, Greater Middle Eastern (Middle Eastern, North African or Persian), Other admixed ancestry, African unspecified	0	http://ftp.ebi.ac.uk/pub/databases/gwas/summary_statistics/GCST90302001-GCST90303000/GCST90302716	no	yes	Genome-wide genotyping array	38438384	26,333 European ancestry individuals	665 Central Asian,South Asian,East Asian,African,Middle Eastern or admixed American individuals
Wainberg M	GCST90302717	2024/3/4	Nat Commun	Genetic architecture of the structural connectome.	Left-hemisphere salience/ventral attention network to right-hemisphere control network white-matter structural connectivity	brain connectivity measurement	-	26333 European	665 Central Asian, South Asian, East Asian, Greater Middle Eastern (Middle Eastern, North African or Persian), Other admixed ancestry, African unspecified	2	http://ftp.ebi.ac.uk/pub/databases/gwas/summary_statistics/GCST90302001-GCST90303000/GCST90302717	no	yes	Genome-wide genotyping array	38438384	26,333 European ancestry individuals	665 Central Asian,South Asian,East Asian,African,Middle Eastern or admixed American individuals
Wainberg M	GCST90302718	2024/3/4	Nat Commun	Genetic architecture of the structural connectome.	Left-hemisphere salience/ventral attention network to right-hemisphere default mode network white-matter structural connectivity	brain connectivity measurement	-	26333 European	665 Central Asian, South Asian, East Asian, Greater Middle Eastern (Middle Eastern, North African or Persian), Other admixed ancestry, African unspecified	2	http://ftp.ebi.ac.uk/pub/databases/gwas/summary_statistics/GCST90302001-GCST90303000/GCST90302718	no	yes	Genome-wide genotyping array	38438384	26,333 European ancestry individuals	665 Central Asian,South Asian,East Asian,African,Middle Eastern or admixed American individuals
Wainberg M	GCST90302719	2024/3/4	Nat Commun	Genetic architecture of the structural connectome.	Left-hemisphere salience/ventral attention network to thalamus white-matter structural connectivity	brain connectivity measurement	-	26333 European	665 Central Asian, South Asian, East Asian, Greater Middle Eastern (Middle Eastern, North African or Persian), Other admixed ancestry, African unspecified	3	http://ftp.ebi.ac.uk/pub/databases/gwas/summary_statistics/GCST90302001-GCST90303000/GCST90302719	no	yes	Genome-wide genotyping array	38438384	26,333 European ancestry individuals	665 Central Asian,South Asian,East Asian,African,Middle Eastern or admixed American individuals
Wainberg M	GCST90302720	2024/3/4	Nat Commun	Genetic architecture of the structural connectome.	Left-hemisphere salience/ventral attention network to caudate white-matter structural connectivity	brain connectivity measurement	-	26333 European	665 Central Asian, South Asian, East Asian, Greater Middle Eastern (Middle Eastern, North African or Persian), Other admixed ancestry, African unspecified	2	http://ftp.ebi.ac.uk/pub/databases/gwas/summary_statistics/GCST90302001-GCST90303000/GCST90302720	no	yes	Genome-wide genotyping array	38438384	26,333 European ancestry individuals	665 Central Asian,South Asian,East Asian,African,Middle Eastern or admixed American individuals
Wainberg M	GCST90302721	2024/3/4	Nat Commun	Genetic architecture of the structural connectome.	Left-hemisphere salience/ventral attention network to putamen white-matter structural connectivity	brain connectivity measurement	-	26333 European	665 Central Asian, South Asian, East Asian, Greater Middle Eastern (Middle Eastern, North African or Persian), Other admixed ancestry, African unspecified	1	http://ftp.ebi.ac.uk/pub/databases/gwas/summary_statistics/GCST90302001-GCST90303000/GCST90302721	no	yes	Genome-wide genotyping array	38438384	26,333 European ancestry individuals	665 Central Asian,South Asian,East Asian,African,Middle Eastern or admixed American individuals
Wainberg M	GCST90302722	2024/3/4	Nat Commun	Genetic architecture of the structural connectome.	Left-hemisphere salience/ventral attention network to pallidum white-matter structural connectivity	brain connectivity measurement	-	26333 European	665 Central Asian, South Asian, East Asian, Greater Middle Eastern (Middle Eastern, North African or Persian), Other admixed ancestry, African unspecified	2	http://ftp.ebi.ac.uk/pub/databases/gwas/summary_statistics/GCST90302001-GCST90303000/GCST90302722	no	yes	Genome-wide genotyping array	38438384	26,333 European ancestry individuals	665 Central Asian,South Asian,East Asian,African,Middle Eastern or admixed American individuals
Wainberg M	GCST90302723	2024/3/4	Nat Commun	Genetic architecture of the structural connectome.	Left-hemisphere salience/ventral attention network to hippocampus white-matter structural connectivity	brain connectivity measurement	-	26333 European	665 Central Asian, South Asian, East Asian, Greater Middle Eastern (Middle Eastern, North African or Persian), Other admixed ancestry, African unspecified	1	http://ftp.ebi.ac.uk/pub/databases/gwas/summary_statistics/GCST90302001-GCST90303000/GCST90302723	no	yes	Genome-wide genotyping array	38438384	26,333 European ancestry individuals	665 Central Asian,South Asian,East Asian,African,Middle Eastern or admixed American individuals
Wainberg M	GCST90302724	2024/3/4	Nat Commun	Genetic architecture of the structural connectome.	Left-hemisphere salience/ventral attention network to amygdala white-matter structural connectivity	brain connectivity measurement	-	26333 European	665 Central Asian, South Asian, East Asian, Greater Middle Eastern (Middle Eastern, North African or Persian), Other admixed ancestry, African unspecified	3	http://ftp.ebi.ac.uk/pub/databases/gwas/summary_statistics/GCST90302001-GCST90303000/GCST90302724	no	yes	Genome-wide genotyping array	38438384	26,333 European ancestry individuals	665 Central Asian,South Asian,East Asian,African,Middle Eastern or admixed American individuals
Wainberg M	GCST90302725	2024/3/4	Nat Commun	Genetic architecture of the structural connectome.	Left-hemisphere salience/ventral attention network to accumbens white-matter structural connectivity	brain connectivity measurement	-	26333 European	665 Central Asian, South Asian, East Asian, Greater Middle Eastern (Middle Eastern, North African or Persian), Other admixed ancestry, African unspecified	1	http://ftp.ebi.ac.uk/pub/databases/gwas/summary_statistics/GCST90302001-GCST90303000/GCST90302725	no	yes	Genome-wide genotyping array	38438384	26,333 European ancestry individuals	665 Central Asian,South Asian,East Asian,African,Middle Eastern or admixed American individuals
Wainberg M	GCST90302726	2024/3/4	Nat Commun	Genetic architecture of the structural connectome.	Left-hemisphere limbic network to left-hemisphere limbic network white-matter structural connectivity	brain connectivity measurement	-	26333 European	665 Central Asian, South Asian, East Asian, Greater Middle Eastern (Middle Eastern, North African or Persian), Other admixed ancestry, African unspecified	0	http://ftp.ebi.ac.uk/pub/databases/gwas/summary_statistics/GCST90302001-GCST90303000/GCST90302726	no	yes	Genome-wide genotyping array	38438384	26,333 European ancestry individuals	665 Central Asian,South Asian,East Asian,African,Middle Eastern or admixed American individuals
Wainberg M	GCST90302727	2024/3/4	Nat Commun	Genetic architecture of the structural connectome.	Left-hemisphere limbic network to left-hemisphere control network white-matter structural connectivity	brain connectivity measurement	-	26333 European	665 Central Asian, South Asian, East Asian, Greater Middle Eastern (Middle Eastern, North African or Persian), Other admixed ancestry, African unspecified	0	http://ftp.ebi.ac.uk/pub/databases/gwas/summary_statistics/GCST90302001-GCST90303000/GCST90302727	no	yes	Genome-wide genotyping array	38438384	26,333 European ancestry individuals	665 Central Asian,South Asian,East Asian,African,Middle Eastern or admixed American individuals
Wainberg M	GCST90302728	2024/3/4	Nat Commun	Genetic architecture of the structural connectome.	Left-hemisphere limbic network to left-hemisphere default mode network white-matter structural connectivity	brain connectivity measurement	-	26333 European	665 Central Asian, South Asian, East Asian, Greater Middle Eastern (Middle Eastern, North African or Persian), Other admixed ancestry, African unspecified	0	http://ftp.ebi.ac.uk/pub/databases/gwas/summary_statistics/GCST90302001-GCST90303000/GCST90302728	no	yes	Genome-wide genotyping array	38438384	26,333 European ancestry individuals	665 Central Asian,South Asian,East Asian,African,Middle Eastern or admixed American individuals
Wainberg M	GCST90302729	2024/3/4	Nat Commun	Genetic architecture of the structural connectome.	Left-hemisphere limbic network to right-hemisphere visual network white-matter structural connectivity	brain connectivity measurement	-	26333 European	665 Central Asian, South Asian, East Asian, Greater Middle Eastern (Middle Eastern, North African or Persian), Other admixed ancestry, African unspecified	0	http://ftp.ebi.ac.uk/pub/databases/gwas/summary_statistics/GCST90302001-GCST90303000/GCST90302729	no	yes	Genome-wide genotyping array	38438384	26,333 European ancestry individuals	665 Central Asian,South Asian,East Asian,African,Middle Eastern or admixed American individuals
Wainberg M	GCST90302730	2024/3/4	Nat Commun	Genetic architecture of the structural connectome.	Left-hemisphere limbic network to right-hemisphere somatomotor network white-matter structural connectivity	brain connectivity measurement	-	26333 European	665 Central Asian, South Asian, East Asian, Greater Middle Eastern (Middle Eastern, North African or Persian), Other admixed ancestry, African unspecified	0	http://ftp.ebi.ac.uk/pub/databases/gwas/summary_statistics/GCST90302001-GCST90303000/GCST90302730	no	yes	Genome-wide genotyping array	38438384	26,333 European ancestry individuals	665 Central Asian,South Asian,East Asian,African,Middle Eastern or admixed American individuals
Wainberg M	GCST90302731	2024/3/4	Nat Commun	Genetic architecture of the structural connectome.	Left-hemisphere limbic network to right-hemisphere dorsal attention network white-matter structural connectivity	brain connectivity measurement	-	26333 European	665 Central Asian, South Asian, East Asian, Greater Middle Eastern (Middle Eastern, North African or Persian), Other admixed ancestry, African unspecified	3	http://ftp.ebi.ac.uk/pub/databases/gwas/summary_statistics/GCST90302001-GCST90303000/GCST90302731	no	yes	Genome-wide genotyping array	38438384	26,333 European ancestry individuals	665 Central Asian,South Asian,East Asian,African,Middle Eastern or admixed American individuals
Wainberg M	GCST90302732	2024/3/4	Nat Commun	Genetic architecture of the structural connectome.	Left-hemisphere limbic network to right-hemisphere salience/ventral attention network white-matter structural connectivity	brain connectivity measurement	-	26333 European	665 Central Asian, South Asian, East Asian, Greater Middle Eastern (Middle Eastern, North African or Persian), Other admixed ancestry, African unspecified	1	http://ftp.ebi.ac.uk/pub/databases/gwas/summary_statistics/GCST90302001-GCST90303000/GCST90302732	no	yes	Genome-wide genotyping array	38438384	26,333 European ancestry individuals	665 Central Asian,South Asian,East Asian,African,Middle Eastern or admixed American individuals
Wainberg M	GCST90302733	2024/3/4	Nat Commun	Genetic architecture of the structural connectome.	Left-hemisphere limbic network to right-hemisphere limbic network white-matter structural connectivity	brain connectivity measurement	-	26333 European	665 Central Asian, South Asian, East Asian, Greater Middle Eastern (Middle Eastern, North African or Persian), Other admixed ancestry, African unspecified	3	http://ftp.ebi.ac.uk/pub/databases/gwas/summary_statistics/GCST90302001-GCST90303000/GCST90302733	no	yes	Genome-wide genotyping array	38438384	26,333 European ancestry individuals	665 Central Asian,South Asian,East Asian,African,Middle Eastern or admixed American individuals
Wainberg M	GCST90302734	2024/3/4	Nat Commun	Genetic architecture of the structural connectome.	Left-hemisphere limbic network to right-hemisphere control network white-matter structural connectivity	brain connectivity measurement	-	26333 European	665 Central Asian, South Asian, East Asian, Greater Middle Eastern (Middle Eastern, North African or Persian), Other admixed ancestry, African unspecified	0	http://ftp.ebi.ac.uk/pub/databases/gwas/summary_statistics/GCST90302001-GCST90303000/GCST90302734	no	yes	Genome-wide genotyping array	38438384	26,333 European ancestry individuals	665 Central Asian,South Asian,East Asian,African,Middle Eastern or admixed American individuals
Wainberg M	GCST90302735	2024/3/4	Nat Commun	Genetic architecture of the structural connectome.	Left-hemisphere limbic network to right-hemisphere default mode network white-matter structural connectivity	brain connectivity measurement	-	26333 European	665 Central Asian, South Asian, East Asian, Greater Middle Eastern (Middle Eastern, North African or Persian), Other admixed ancestry, African unspecified	2	http://ftp.ebi.ac.uk/pub/databases/gwas/summary_statistics/GCST90302001-GCST90303000/GCST90302735	no	yes	Genome-wide genotyping array	38438384	26,333 European ancestry individuals	665 Central Asian,South Asian,East Asian,African,Middle Eastern or admixed American individuals
Wainberg M	GCST90302736	2024/3/4	Nat Commun	Genetic architecture of the structural connectome.	Left-hemisphere limbic network to thalamus white-matter structural connectivity	brain connectivity measurement	-	26333 European	665 Central Asian, South Asian, East Asian, Greater Middle Eastern (Middle Eastern, North African or Persian), Other admixed ancestry, African unspecified	6	http://ftp.ebi.ac.uk/pub/databases/gwas/summary_statistics/GCST90302001-GCST90303000/GCST90302736	no	yes	Genome-wide genotyping array	38438384	26,333 European ancestry individuals	665 Central Asian,South Asian,East Asian,African,Middle Eastern or admixed American individuals
Wainberg M	GCST90302737	2024/3/4	Nat Commun	Genetic architecture of the structural connectome.	Left-hemisphere limbic network to caudate white-matter structural connectivity	brain connectivity measurement	-	26333 European	665 Central Asian, South Asian, East Asian, Greater Middle Eastern (Middle Eastern, North African or Persian), Other admixed ancestry, African unspecified	2	http://ftp.ebi.ac.uk/pub/databases/gwas/summary_statistics/GCST90302001-GCST90303000/GCST90302737	no	yes	Genome-wide genotyping array	38438384	26,333 European ancestry individuals	665 Central Asian,South Asian,East Asian,African,Middle Eastern or admixed American individuals
Wainberg M	GCST90302738	2024/3/4	Nat Commun	Genetic architecture of the structural connectome.	Left-hemisphere limbic network to putamen white-matter structural connectivity	brain connectivity measurement	-	26333 European	665 Central Asian, South Asian, East Asian, Greater Middle Eastern (Middle Eastern, North African or Persian), Other admixed ancestry, African unspecified	3	http://ftp.ebi.ac.uk/pub/databases/gwas/summary_statistics/GCST90302001-GCST90303000/GCST90302738	no	yes	Genome-wide genotyping array	38438384	26,333 European ancestry individuals	665 Central Asian,South Asian,East Asian,African,Middle Eastern or admixed American individuals
Wainberg M	GCST90302739	2024/3/4	Nat Commun	Genetic architecture of the structural connectome.	Left-hemisphere limbic network to pallidum white-matter structural connectivity	brain connectivity measurement	-	26333 European	665 Central Asian, South Asian, East Asian, Greater Middle Eastern (Middle Eastern, North African or Persian), Other admixed ancestry, African unspecified	1	http://ftp.ebi.ac.uk/pub/databases/gwas/summary_statistics/GCST90302001-GCST90303000/GCST90302739	no	yes	Genome-wide genotyping array	38438384	26,333 European ancestry individuals	665 Central Asian,South Asian,East Asian,African,Middle Eastern or admixed American individuals
Wainberg M	GCST90302740	2024/3/4	Nat Commun	Genetic architecture of the structural connectome.	Left-hemisphere limbic network to hippocampus white-matter structural connectivity	brain connectivity measurement	-	26333 European	665 Central Asian, South Asian, East Asian, Greater Middle Eastern (Middle Eastern, North African or Persian), Other admixed ancestry, African unspecified	1	http://ftp.ebi.ac.uk/pub/databases/gwas/summary_statistics/GCST90302001-GCST90303000/GCST90302740	no	yes	Genome-wide genotyping array	38438384	26,333 European ancestry individuals	665 Central Asian,South Asian,East Asian,African,Middle Eastern or admixed American individuals
Wainberg M	GCST90302741	2024/3/4	Nat Commun	Genetic architecture of the structural connectome.	Left-hemisphere limbic network to amygdala white-matter structural connectivity	brain connectivity measurement	-	26333 European	665 Central Asian, South Asian, East Asian, Greater Middle Eastern (Middle Eastern, North African or Persian), Other admixed ancestry, African unspecified	1	http://ftp.ebi.ac.uk/pub/databases/gwas/summary_statistics/GCST90302001-GCST90303000/GCST90302741	no	yes	Genome-wide genotyping array	38438384	26,333 European ancestry individuals	665 Central Asian,South Asian,East Asian,African,Middle Eastern or admixed American individuals
Wainberg M	GCST90302742	2024/3/4	Nat Commun	Genetic architecture of the structural connectome.	Left-hemisphere limbic network to accumbens white-matter structural connectivity	brain connectivity measurement	-	26333 European	665 Central Asian, South Asian, East Asian, Greater Middle Eastern (Middle Eastern, North African or Persian), Other admixed ancestry, African unspecified	0	http://ftp.ebi.ac.uk/pub/databases/gwas/summary_statistics/GCST90302001-GCST90303000/GCST90302742	no	yes	Genome-wide genotyping array	38438384	26,333 European ancestry individuals	665 Central Asian,South Asian,East Asian,African,Middle Eastern or admixed American individuals
Wainberg M	GCST90302743	2024/3/4	Nat Commun	Genetic architecture of the structural connectome.	Left-hemisphere control network to left-hemisphere control network white-matter structural connectivity	brain connectivity measurement	-	26333 European	665 Central Asian, South Asian, East Asian, Greater Middle Eastern (Middle Eastern, North African or Persian), Other admixed ancestry, African unspecified	1	http://ftp.ebi.ac.uk/pub/databases/gwas/summary_statistics/GCST90302001-GCST90303000/GCST90302743	no	yes	Genome-wide genotyping array	38438384	26,333 European ancestry individuals	665 Central Asian,South Asian,East Asian,African,Middle Eastern or admixed American individuals
Wainberg M	GCST90302744	2024/3/4	Nat Commun	Genetic architecture of the structural connectome.	Left-hemisphere control network to left-hemisphere default mode network white-matter structural connectivity	brain connectivity measurement	-	26333 European	665 Central Asian, South Asian, East Asian, Greater Middle Eastern (Middle Eastern, North African or Persian), Other admixed ancestry, African unspecified	3	http://ftp.ebi.ac.uk/pub/databases/gwas/summary_statistics/GCST90302001-GCST90303000/GCST90302744	no	yes	Genome-wide genotyping array	38438384	26,333 European ancestry individuals	665 Central Asian,South Asian,East Asian,African,Middle Eastern or admixed American individuals
Wainberg M	GCST90302745	2024/3/4	Nat Commun	Genetic architecture of the structural connectome.	Left-hemisphere control network to right-hemisphere visual network white-matter structural connectivity	brain connectivity measurement	-	26333 European	665 Central Asian, South Asian, East Asian, Greater Middle Eastern (Middle Eastern, North African or Persian), Other admixed ancestry, African unspecified	2	http://ftp.ebi.ac.uk/pub/databases/gwas/summary_statistics/GCST90302001-GCST90303000/GCST90302745	no	yes	Genome-wide genotyping array	38438384	26,333 European ancestry individuals	665 Central Asian,South Asian,East Asian,African,Middle Eastern or admixed American individuals
Wainberg M	GCST90302746	2024/3/4	Nat Commun	Genetic architecture of the structural connectome.	Left-hemisphere control network to right-hemisphere somatomotor network white-matter structural connectivity	brain connectivity measurement	-	26333 European	665 Central Asian, South Asian, East Asian, Greater Middle Eastern (Middle Eastern, North African or Persian), Other admixed ancestry, African unspecified	1	http://ftp.ebi.ac.uk/pub/databases/gwas/summary_statistics/GCST90302001-GCST90303000/GCST90302746	no	yes	Genome-wide genotyping array	38438384	26,333 European ancestry individuals	665 Central Asian,South Asian,East Asian,African,Middle Eastern or admixed American individuals
Wainberg M	GCST90302747	2024/3/4	Nat Commun	Genetic architecture of the structural connectome.	Left-hemisphere control network to right-hemisphere dorsal attention network white-matter structural connectivity	brain connectivity measurement	-	26333 European	665 Central Asian, South Asian, East Asian, Greater Middle Eastern (Middle Eastern, North African or Persian), Other admixed ancestry, African unspecified	3	http://ftp.ebi.ac.uk/pub/databases/gwas/summary_statistics/GCST90302001-GCST90303000/GCST90302747	no	yes	Genome-wide genotyping array	38438384	26,333 European ancestry individuals	665 Central Asian,South Asian,East Asian,African,Middle Eastern or admixed American individuals
Wainberg M	GCST90302748	2024/3/4	Nat Commun	Genetic architecture of the structural connectome.	Left-hemisphere control network to right-hemisphere salience/ventral attention network white-matter structural connectivity	brain connectivity measurement	-	26333 European	665 Central Asian, South Asian, East Asian, Greater Middle Eastern (Middle Eastern, North African or Persian), Other admixed ancestry, African unspecified	3	http://ftp.ebi.ac.uk/pub/databases/gwas/summary_statistics/GCST90302001-GCST90303000/GCST90302748	no	yes	Genome-wide genotyping array	38438384	26,333 European ancestry individuals	665 Central Asian,South Asian,East Asian,African,Middle Eastern or admixed American individuals
Wainberg M	GCST90302749	2024/3/4	Nat Commun	Genetic architecture of the structural connectome.	Left-hemisphere control network to right-hemisphere limbic network white-matter structural connectivity	brain connectivity measurement	-	26333 European	665 Central Asian, South Asian, East Asian, Greater Middle Eastern (Middle Eastern, North African or Persian), Other admixed ancestry, African unspecified	0	http://ftp.ebi.ac.uk/pub/databases/gwas/summary_statistics/GCST90302001-GCST90303000/GCST90302749	no	yes	Genome-wide genotyping array	38438384	26,333 European ancestry individuals	665 Central Asian,South Asian,East Asian,African,Middle Eastern or admixed American individuals
Wainberg M	GCST90302750	2024/3/4	Nat Commun	Genetic architecture of the structural connectome.	Left-hemisphere control network to right-hemisphere control network white-matter structural connectivity	brain connectivity measurement	-	26333 European	665 Central Asian, South Asian, East Asian, Greater Middle Eastern (Middle Eastern, North African or Persian), Other admixed ancestry, African unspecified	5	http://ftp.ebi.ac.uk/pub/databases/gwas/summary_statistics/GCST90302001-GCST90303000/GCST90302750	no	yes	Genome-wide genotyping array	38438384	26,333 European ancestry individuals	665 Central Asian,South Asian,East Asian,African,Middle Eastern or admixed American individuals
Wainberg M	GCST90302751	2024/3/4	Nat Commun	Genetic architecture of the structural connectome.	Left-hemisphere control network to right-hemisphere default mode network white-matter structural connectivity	brain connectivity measurement	-	26333 European	665 Central Asian, South Asian, East Asian, Greater Middle Eastern (Middle Eastern, North African or Persian), Other admixed ancestry, African unspecified	5	http://ftp.ebi.ac.uk/pub/databases/gwas/summary_statistics/GCST90302001-GCST90303000/GCST90302751	no	yes	Genome-wide genotyping array	38438384	26,333 European ancestry individuals	665 Central Asian,South Asian,East Asian,African,Middle Eastern or admixed American individuals
Wainberg M	GCST90302752	2024/3/4	Nat Commun	Genetic architecture of the structural connectome.	Left-hemisphere control network to thalamus white-matter structural connectivity	brain connectivity measurement	-	26333 European	665 Central Asian, South Asian, East Asian, Greater Middle Eastern (Middle Eastern, North African or Persian), Other admixed ancestry, African unspecified	11	http://ftp.ebi.ac.uk/pub/databases/gwas/summary_statistics/GCST90302001-GCST90303000/GCST90302752	no	yes	Genome-wide genotyping array	38438384	26,333 European ancestry individuals	665 Central Asian,South Asian,East Asian,African,Middle Eastern or admixed American individuals
Wainberg M	GCST90302753	2024/3/4	Nat Commun	Genetic architecture of the structural connectome.	Left-hemisphere control network to caudate white-matter structural connectivity	brain connectivity measurement	-	26333 European	665 Central Asian, South Asian, East Asian, Greater Middle Eastern (Middle Eastern, North African or Persian), Other admixed ancestry, African unspecified	1	http://ftp.ebi.ac.uk/pub/databases/gwas/summary_statistics/GCST90302001-GCST90303000/GCST90302753	no	yes	Genome-wide genotyping array	38438384	26,333 European ancestry individuals	665 Central Asian,South Asian,East Asian,African,Middle Eastern or admixed American individuals
Wainberg M	GCST90302754	2024/3/4	Nat Commun	Genetic architecture of the structural connectome.	Left-hemisphere control network to putamen white-matter structural connectivity	brain connectivity measurement	-	26333 European	665 Central Asian, South Asian, East Asian, Greater Middle Eastern (Middle Eastern, North African or Persian), Other admixed ancestry, African unspecified	6	http://ftp.ebi.ac.uk/pub/databases/gwas/summary_statistics/GCST90302001-GCST90303000/GCST90302754	no	yes	Genome-wide genotyping array	38438384	26,333 European ancestry individuals	665 Central Asian,South Asian,East Asian,African,Middle Eastern or admixed American individuals
Wainberg M	GCST90302755	2024/3/4	Nat Commun	Genetic architecture of the structural connectome.	Left-hemisphere control network to pallidum white-matter structural connectivity	brain connectivity measurement	-	26333 European	665 Central Asian, South Asian, East Asian, Greater Middle Eastern (Middle Eastern, North African or Persian), Other admixed ancestry, African unspecified	1	http://ftp.ebi.ac.uk/pub/databases/gwas/summary_statistics/GCST90302001-GCST90303000/GCST90302755	no	yes	Genome-wide genotyping array	38438384	26,333 European ancestry individuals	665 Central Asian,South Asian,East Asian,African,Middle Eastern or admixed American individuals
Wainberg M	GCST90302756	2024/3/4	Nat Commun	Genetic architecture of the structural connectome.	Left-hemisphere control network to hippocampus white-matter structural connectivity	brain connectivity measurement	-	26333 European	665 Central Asian, South Asian, East Asian, Greater Middle Eastern (Middle Eastern, North African or Persian), Other admixed ancestry, African unspecified	4	http://ftp.ebi.ac.uk/pub/databases/gwas/summary_statistics/GCST90302001-GCST90303000/GCST90302756	no	yes	Genome-wide genotyping array	38438384	26,333 European ancestry individuals	665 Central Asian,South Asian,East Asian,African,Middle Eastern or admixed American individuals
Wainberg M	GCST90302757	2024/3/4	Nat Commun	Genetic architecture of the structural connectome.	Left-hemisphere control network to amygdala white-matter structural connectivity	brain connectivity measurement	-	26333 European	665 Central Asian, South Asian, East Asian, Greater Middle Eastern (Middle Eastern, North African or Persian), Other admixed ancestry, African unspecified	4	http://ftp.ebi.ac.uk/pub/databases/gwas/summary_statistics/GCST90302001-GCST90303000/GCST90302757	no	yes	Genome-wide genotyping array	38438384	26,333 European ancestry individuals	665 Central Asian,South Asian,East Asian,African,Middle Eastern or admixed American individuals
Wainberg M	GCST90302758	2024/3/4	Nat Commun	Genetic architecture of the structural connectome.	Left-hemisphere control network to accumbens white-matter structural connectivity	brain connectivity measurement	-	26333 European	665 Central Asian, South Asian, East Asian, Greater Middle Eastern (Middle Eastern, North African or Persian), Other admixed ancestry, African unspecified	3	http://ftp.ebi.ac.uk/pub/databases/gwas/summary_statistics/GCST90302001-GCST90303000/GCST90302758	no	yes	Genome-wide genotyping array	38438384	26,333 European ancestry individuals	665 Central Asian,South Asian,East Asian,African,Middle Eastern or admixed American individuals
Wainberg M	GCST90302759	2024/3/4	Nat Commun	Genetic architecture of the structural connectome.	Left-hemisphere default mode network to left-hemisphere default mode network white-matter structural connectivity	brain connectivity measurement	-	26333 European	665 Central Asian, South Asian, East Asian, Greater Middle Eastern (Middle Eastern, North African or Persian), Other admixed ancestry, African unspecified	2	http://ftp.ebi.ac.uk/pub/databases/gwas/summary_statistics/GCST90302001-GCST90303000/GCST90302759	no	yes	Genome-wide genotyping array	38438384	26,333 European ancestry individuals	665 Central Asian,South Asian,East Asian,African,Middle Eastern or admixed American individuals
Wainberg M	GCST90302760	2024/3/4	Nat Commun	Genetic architecture of the structural connectome.	Left-hemisphere default mode network to right-hemisphere visual network white-matter structural connectivity	brain connectivity measurement	-	26333 European	665 Central Asian, South Asian, East Asian, Greater Middle Eastern (Middle Eastern, North African or Persian), Other admixed ancestry, African unspecified	3	http://ftp.ebi.ac.uk/pub/databases/gwas/summary_statistics/GCST90302001-GCST90303000/GCST90302760	no	yes	Genome-wide genotyping array	38438384	26,333 European ancestry individuals	665 Central Asian,South Asian,East Asian,African,Middle Eastern or admixed American individuals
Wainberg M	GCST90302761	2024/3/4	Nat Commun	Genetic architecture of the structural connectome.	Left-hemisphere default mode network to right-hemisphere somatomotor network white-matter structural connectivity	brain connectivity measurement	-	26333 European	665 Central Asian, South Asian, East Asian, Greater Middle Eastern (Middle Eastern, North African or Persian), Other admixed ancestry, African unspecified	1	http://ftp.ebi.ac.uk/pub/databases/gwas/summary_statistics/GCST90302001-GCST90303000/GCST90302761	no	yes	Genome-wide genotyping array	38438384	26,333 European ancestry individuals	665 Central Asian,South Asian,East Asian,African,Middle Eastern or admixed American individuals
Wainberg M	GCST90302762	2024/3/4	Nat Commun	Genetic architecture of the structural connectome.	Left-hemisphere default mode network to right-hemisphere dorsal attention network white-matter structural connectivity	brain connectivity measurement	-	26333 European	665 Central Asian, South Asian, East Asian, Greater Middle Eastern (Middle Eastern, North African or Persian), Other admixed ancestry, African unspecified	5	http://ftp.ebi.ac.uk/pub/databases/gwas/summary_statistics/GCST90302001-GCST90303000/GCST90302762	no	yes	Genome-wide genotyping array	38438384	26,333 European ancestry individuals	665 Central Asian,South Asian,East Asian,African,Middle Eastern or admixed American individuals
Wainberg M	GCST90302763	2024/3/4	Nat Commun	Genetic architecture of the structural connectome.	Left-hemisphere default mode network to right-hemisphere salience/ventral attention network white-matter structural connectivity	brain connectivity measurement	-	26333 European	665 Central Asian, South Asian, East Asian, Greater Middle Eastern (Middle Eastern, North African or Persian), Other admixed ancestry, African unspecified	2	http://ftp.ebi.ac.uk/pub/databases/gwas/summary_statistics/GCST90302001-GCST90303000/GCST90302763	no	yes	Genome-wide genotyping array	38438384	26,333 European ancestry individuals	665 Central Asian,South Asian,East Asian,African,Middle Eastern or admixed American individuals
Wainberg M	GCST90302764	2024/3/4	Nat Commun	Genetic architecture of the structural connectome.	Left-hemisphere default mode network to right-hemisphere limbic network white-matter structural connectivity	brain connectivity measurement	-	26333 European	665 Central Asian, South Asian, East Asian, Greater Middle Eastern (Middle Eastern, North African or Persian), Other admixed ancestry, African unspecified	1	http://ftp.ebi.ac.uk/pub/databases/gwas/summary_statistics/GCST90302001-GCST90303000/GCST90302764	no	yes	Genome-wide genotyping array	38438384	26,333 European ancestry individuals	665 Central Asian,South Asian,East Asian,African,Middle Eastern or admixed American individuals
Wainberg M	GCST90302765	2024/3/4	Nat Commun	Genetic architecture of the structural connectome.	Left-hemisphere default mode network to right-hemisphere control network white-matter structural connectivity	brain connectivity measurement	-	26333 European	665 Central Asian, South Asian, East Asian, Greater Middle Eastern (Middle Eastern, North African or Persian), Other admixed ancestry, African unspecified	6	http://ftp.ebi.ac.uk/pub/databases/gwas/summary_statistics/GCST90302001-GCST90303000/GCST90302765	no	yes	Genome-wide genotyping array	38438384	26,333 European ancestry individuals	665 Central Asian,South Asian,East Asian,African,Middle Eastern or admixed American individuals
Wainberg M	GCST90302766	2024/3/4	Nat Commun	Genetic architecture of the structural connectome.	Left-hemisphere default mode network to right-hemisphere default mode network white-matter structural connectivity	brain connectivity measurement	-	26333 European	665 Central Asian, South Asian, East Asian, Greater Middle Eastern (Middle Eastern, North African or Persian), Other admixed ancestry, African unspecified	5	http://ftp.ebi.ac.uk/pub/databases/gwas/summary_statistics/GCST90302001-GCST90303000/GCST90302766	no	yes	Genome-wide genotyping array	38438384	26,333 European ancestry individuals	665 Central Asian,South Asian,East Asian,African,Middle Eastern or admixed American individuals
Wainberg M	GCST90302767	2024/3/4	Nat Commun	Genetic architecture of the structural connectome.	Left-hemisphere default mode network to thalamus white-matter structural connectivity	brain connectivity measurement	-	26333 European	665 Central Asian, South Asian, East Asian, Greater Middle Eastern (Middle Eastern, North African or Persian), Other admixed ancestry, African unspecified	8	http://ftp.ebi.ac.uk/pub/databases/gwas/summary_statistics/GCST90302001-GCST90303000/GCST90302767	no	yes	Genome-wide genotyping array	38438384	26,333 European ancestry individuals	665 Central Asian,South Asian,East Asian,African,Middle Eastern or admixed American individuals
Wainberg M	GCST90302768	2024/3/4	Nat Commun	Genetic architecture of the structural connectome.	Left-hemisphere default mode network to caudate white-matter structural connectivity	brain connectivity measurement	-	26333 European	665 Central Asian, South Asian, East Asian, Greater Middle Eastern (Middle Eastern, North African or Persian), Other admixed ancestry, African unspecified	1	http://ftp.ebi.ac.uk/pub/databases/gwas/summary_statistics/GCST90302001-GCST90303000/GCST90302768	no	yes	Genome-wide genotyping array	38438384	26,333 European ancestry individuals	665 Central Asian,South Asian,East Asian,African,Middle Eastern or admixed American individuals
Wainberg M	GCST90302769	2024/3/4	Nat Commun	Genetic architecture of the structural connectome.	Left-hemisphere default mode network to putamen white-matter structural connectivity	brain connectivity measurement	-	26333 European	665 Central Asian, South Asian, East Asian, Greater Middle Eastern (Middle Eastern, North African or Persian), Other admixed ancestry, African unspecified	1	http://ftp.ebi.ac.uk/pub/databases/gwas/summary_statistics/GCST90302001-GCST90303000/GCST90302769	no	yes	Genome-wide genotyping array	38438384	26,333 European ancestry individuals	665 Central Asian,South Asian,East Asian,African,Middle Eastern or admixed American individuals
Wainberg M	GCST90302770	2024/3/4	Nat Commun	Genetic architecture of the structural connectome.	Left-hemisphere default mode network to pallidum white-matter structural connectivity	brain connectivity measurement	-	26333 European	665 Central Asian, South Asian, East Asian, Greater Middle Eastern (Middle Eastern, North African or Persian), Other admixed ancestry, African unspecified	0	http://ftp.ebi.ac.uk/pub/databases/gwas/summary_statistics/GCST90302001-GCST90303000/GCST90302770	no	yes	Genome-wide genotyping array	38438384	26,333 European ancestry individuals	665 Central Asian,South Asian,East Asian,African,Middle Eastern or admixed American individuals
Wainberg M	GCST90302771	2024/3/4	Nat Commun	Genetic architecture of the structural connectome.	Left-hemisphere default mode network to hippocampus white-matter structural connectivity	brain connectivity measurement	-	26333 European	665 Central Asian, South Asian, East Asian, Greater Middle Eastern (Middle Eastern, North African or Persian), Other admixed ancestry, African unspecified	1	http://ftp.ebi.ac.uk/pub/databases/gwas/summary_statistics/GCST90302001-GCST90303000/GCST90302771	no	yes	Genome-wide genotyping array	38438384	26,333 European ancestry individuals	665 Central Asian,South Asian,East Asian,African,Middle Eastern or admixed American individuals
Wainberg M	GCST90302772	2024/3/4	Nat Commun	Genetic architecture of the structural connectome.	Left-hemisphere default mode network to amygdala white-matter structural connectivity	brain connectivity measurement	-	26333 European	665 Central Asian, South Asian, East Asian, Greater Middle Eastern (Middle Eastern, North African or Persian), Other admixed ancestry, African unspecified	1	http://ftp.ebi.ac.uk/pub/databases/gwas/summary_statistics/GCST90302001-GCST90303000/GCST90302772	no	yes	Genome-wide genotyping array	38438384	26,333 European ancestry individuals	665 Central Asian,South Asian,East Asian,African,Middle Eastern or admixed American individuals
Wainberg M	GCST90302773	2024/3/4	Nat Commun	Genetic architecture of the structural connectome.	Left-hemisphere default mode network to accumbens white-matter structural connectivity	brain connectivity measurement	-	26333 European	665 Central Asian, South Asian, East Asian, Greater Middle Eastern (Middle Eastern, North African or Persian), Other admixed ancestry, African unspecified	1	http://ftp.ebi.ac.uk/pub/databases/gwas/summary_statistics/GCST90302001-GCST90303000/GCST90302773	no	yes	Genome-wide genotyping array	38438384	26,333 European ancestry individuals	665 Central Asian,South Asian,East Asian,African,Middle Eastern or admixed American individuals
Wainberg M	GCST90302774	2024/3/4	Nat Commun	Genetic architecture of the structural connectome.	Right-hemisphere visual network to right-hemisphere visual network white-matter structural connectivity	brain connectivity measurement	-	26333 European	665 Central Asian, South Asian, East Asian, Greater Middle Eastern (Middle Eastern, North African or Persian), Other admixed ancestry, African unspecified	2	http://ftp.ebi.ac.uk/pub/databases/gwas/summary_statistics/GCST90302001-GCST90303000/GCST90302774	no	yes	Genome-wide genotyping array	38438384	26,333 European ancestry individuals	665 Central Asian,South Asian,East Asian,African,Middle Eastern or admixed American individuals
Wainberg M	GCST90302775	2024/3/4	Nat Commun	Genetic architecture of the structural connectome.	Right-hemisphere visual network to right-hemisphere somatomotor network white-matter structural connectivity	brain connectivity measurement	-	26333 European	665 Central Asian, South Asian, East Asian, Greater Middle Eastern (Middle Eastern, North African or Persian), Other admixed ancestry, African unspecified	3	http://ftp.ebi.ac.uk/pub/databases/gwas/summary_statistics/GCST90302001-GCST90303000/GCST90302775	no	yes	Genome-wide genotyping array	38438384	26,333 European ancestry individuals	665 Central Asian,South Asian,East Asian,African,Middle Eastern or admixed American individuals
Wainberg M	GCST90302776	2024/3/4	Nat Commun	Genetic architecture of the structural connectome.	Right-hemisphere visual network to right-hemisphere dorsal attention network white-matter structural connectivity	brain connectivity measurement	-	26333 European	665 Central Asian, South Asian, East Asian, Greater Middle Eastern (Middle Eastern, North African or Persian), Other admixed ancestry, African unspecified	1	http://ftp.ebi.ac.uk/pub/databases/gwas/summary_statistics/GCST90302001-GCST90303000/GCST90302776	no	yes	Genome-wide genotyping array	38438384	26,333 European ancestry individuals	665 Central Asian,South Asian,East Asian,African,Middle Eastern or admixed American individuals
Wainberg M	GCST90302777	2024/3/4	Nat Commun	Genetic architecture of the structural connectome.	Right-hemisphere visual network to right-hemisphere salience/ventral attention network white-matter structural connectivity	brain connectivity measurement	-	26333 European	665 Central Asian, South Asian, East Asian, Greater Middle Eastern (Middle Eastern, North African or Persian), Other admixed ancestry, African unspecified	3	http://ftp.ebi.ac.uk/pub/databases/gwas/summary_statistics/GCST90302001-GCST90303000/GCST90302777	no	yes	Genome-wide genotyping array	38438384	26,333 European ancestry individuals	665 Central Asian,South Asian,East Asian,African,Middle Eastern or admixed American individuals
Wainberg M	GCST90302778	2024/3/4	Nat Commun	Genetic architecture of the structural connectome.	Right-hemisphere visual network to right-hemisphere limbic network white-matter structural connectivity	brain connectivity measurement	-	26333 European	665 Central Asian, South Asian, East Asian, Greater Middle Eastern (Middle Eastern, North African or Persian), Other admixed ancestry, African unspecified	0	http://ftp.ebi.ac.uk/pub/databases/gwas/summary_statistics/GCST90302001-GCST90303000/GCST90302778	no	yes	Genome-wide genotyping array	38438384	26,333 European ancestry individuals	665 Central Asian,South Asian,East Asian,African,Middle Eastern or admixed American individuals
Wainberg M	GCST90302779	2024/3/4	Nat Commun	Genetic architecture of the structural connectome.	Right-hemisphere visual network to right-hemisphere control network white-matter structural connectivity	brain connectivity measurement	-	26333 European	665 Central Asian, South Asian, East Asian, Greater Middle Eastern (Middle Eastern, North African or Persian), Other admixed ancestry, African unspecified	1	http://ftp.ebi.ac.uk/pub/databases/gwas/summary_statistics/GCST90302001-GCST90303000/GCST90302779	no	yes	Genome-wide genotyping array	38438384	26,333 European ancestry individuals	665 Central Asian,South Asian,East Asian,African,Middle Eastern or admixed American individuals
Wainberg M	GCST90302780	2024/3/4	Nat Commun	Genetic architecture of the structural connectome.	Right-hemisphere visual network to right-hemisphere default mode network white-matter structural connectivity	brain connectivity measurement	-	26333 European	665 Central Asian, South Asian, East Asian, Greater Middle Eastern (Middle Eastern, North African or Persian), Other admixed ancestry, African unspecified	1	http://ftp.ebi.ac.uk/pub/databases/gwas/summary_statistics/GCST90302001-GCST90303000/GCST90302780	no	yes	Genome-wide genotyping array	38438384	26,333 European ancestry individuals	665 Central Asian,South Asian,East Asian,African,Middle Eastern or admixed American individuals
Wainberg M	GCST90302781	2024/3/4	Nat Commun	Genetic architecture of the structural connectome.	Right-hemisphere visual network to thalamus white-matter structural connectivity	brain connectivity measurement	-	26333 European	665 Central Asian, South Asian, East Asian, Greater Middle Eastern (Middle Eastern, North African or Persian), Other admixed ancestry, African unspecified	0	http://ftp.ebi.ac.uk/pub/databases/gwas/summary_statistics/GCST90302001-GCST90303000/GCST90302781	no	yes	Genome-wide genotyping array	38438384	26,333 European ancestry individuals	665 Central Asian,South Asian,East Asian,African,Middle Eastern or admixed American individuals
Wainberg M	GCST90302782	2024/3/4	Nat Commun	Genetic architecture of the structural connectome.	Right-hemisphere visual network to caudate white-matter structural connectivity	brain connectivity measurement	-	26333 European	665 Central Asian, South Asian, East Asian, Greater Middle Eastern (Middle Eastern, North African or Persian), Other admixed ancestry, African unspecified	2	http://ftp.ebi.ac.uk/pub/databases/gwas/summary_statistics/GCST90302001-GCST90303000/GCST90302782	no	yes	Genome-wide genotyping array	38438384	26,333 European ancestry individuals	665 Central Asian,South Asian,East Asian,African,Middle Eastern or admixed American individuals
Wainberg M	GCST90302783	2024/3/4	Nat Commun	Genetic architecture of the structural connectome.	Right-hemisphere visual network to putamen white-matter structural connectivity	brain connectivity measurement	-	26333 European	665 Central Asian, South Asian, East Asian, Greater Middle Eastern (Middle Eastern, North African or Persian), Other admixed ancestry, African unspecified	0	http://ftp.ebi.ac.uk/pub/databases/gwas/summary_statistics/GCST90302001-GCST90303000/GCST90302783	no	yes	Genome-wide genotyping array	38438384	26,333 European ancestry individuals	665 Central Asian,South Asian,East Asian,African,Middle Eastern or admixed American individuals
Wainberg M	GCST90302784	2024/3/4	Nat Commun	Genetic architecture of the structural connectome.	Right-hemisphere visual network to pallidum white-matter structural connectivity	brain connectivity measurement	-	26333 European	665 Central Asian, South Asian, East Asian, Greater Middle Eastern (Middle Eastern, North African or Persian), Other admixed ancestry, African unspecified	2	http://ftp.ebi.ac.uk/pub/databases/gwas/summary_statistics/GCST90302001-GCST90303000/GCST90302784	no	yes	Genome-wide genotyping array	38438384	26,333 European ancestry individuals	665 Central Asian,South Asian,East Asian,African,Middle Eastern or admixed American individuals
Wainberg M	GCST90302785	2024/3/4	Nat Commun	Genetic architecture of the structural connectome.	Right-hemisphere visual network to hippocampus white-matter structural connectivity	brain connectivity measurement	-	26333 European	665 Central Asian, South Asian, East Asian, Greater Middle Eastern (Middle Eastern, North African or Persian), Other admixed ancestry, African unspecified	3	http://ftp.ebi.ac.uk/pub/databases/gwas/summary_statistics/GCST90302001-GCST90303000/GCST90302785	no	yes	Genome-wide genotyping array	38438384	26,333 European ancestry individuals	665 Central Asian,South Asian,East Asian,African,Middle Eastern or admixed American individuals
Wainberg M	GCST90302786	2024/3/4	Nat Commun	Genetic architecture of the structural connectome.	Right-hemisphere visual network to amygdala white-matter structural connectivity	brain connectivity measurement	-	26333 European	665 Central Asian, South Asian, East Asian, Greater Middle Eastern (Middle Eastern, North African or Persian), Other admixed ancestry, African unspecified	1	http://ftp.ebi.ac.uk/pub/databases/gwas/summary_statistics/GCST90302001-GCST90303000/GCST90302786	no	yes	Genome-wide genotyping array	38438384	26,333 European ancestry individuals	665 Central Asian,South Asian,East Asian,African,Middle Eastern or admixed American individuals
Wainberg M	GCST90302787	2024/3/4	Nat Commun	Genetic architecture of the structural connectome.	Right-hemisphere visual network to accumbens white-matter structural connectivity	brain connectivity measurement	-	26333 European	665 Central Asian, South Asian, East Asian, Greater Middle Eastern (Middle Eastern, North African or Persian), Other admixed ancestry, African unspecified	1	http://ftp.ebi.ac.uk/pub/databases/gwas/summary_statistics/GCST90302001-GCST90303000/GCST90302787	no	yes	Genome-wide genotyping array	38438384	26,333 European ancestry individuals	665 Central Asian,South Asian,East Asian,African,Middle Eastern or admixed American individuals
Wainberg M	GCST90302788	2024/3/4	Nat Commun	Genetic architecture of the structural connectome.	Right-hemisphere somatomotor network to right-hemisphere somatomotor network white-matter structural connectivity	brain connectivity measurement	-	26333 European	665 Central Asian, South Asian, East Asian, Greater Middle Eastern (Middle Eastern, North African or Persian), Other admixed ancestry, African unspecified	1	http://ftp.ebi.ac.uk/pub/databases/gwas/summary_statistics/GCST90302001-GCST90303000/GCST90302788	no	yes	Genome-wide genotyping array	38438384	26,333 European ancestry individuals	665 Central Asian,South Asian,East Asian,African,Middle Eastern or admixed American individuals
Wainberg M	GCST90302789	2024/3/4	Nat Commun	Genetic architecture of the structural connectome.	Right-hemisphere somatomotor network to right-hemisphere dorsal attention network white-matter structural connectivity	brain connectivity measurement	-	26333 European	665 Central Asian, South Asian, East Asian, Greater Middle Eastern (Middle Eastern, North African or Persian), Other admixed ancestry, African unspecified	0	http://ftp.ebi.ac.uk/pub/databases/gwas/summary_statistics/GCST90302001-GCST90303000/GCST90302789	no	yes	Genome-wide genotyping array	38438384	26,333 European ancestry individuals	665 Central Asian,South Asian,East Asian,African,Middle Eastern or admixed American individuals
Wainberg M	GCST90302790	2024/3/4	Nat Commun	Genetic architecture of the structural connectome.	Right-hemisphere somatomotor network to right-hemisphere salience/ventral attention network white-matter structural connectivity	brain connectivity measurement	-	26333 European	665 Central Asian, South Asian, East Asian, Greater Middle Eastern (Middle Eastern, North African or Persian), Other admixed ancestry, African unspecified	1	http://ftp.ebi.ac.uk/pub/databases/gwas/summary_statistics/GCST90302001-GCST90303000/GCST90302790	no	yes	Genome-wide genotyping array	38438384	26,333 European ancestry individuals	665 Central Asian,South Asian,East Asian,African,Middle Eastern or admixed American individuals
Wainberg M	GCST90302791	2024/3/4	Nat Commun	Genetic architecture of the structural connectome.	Right-hemisphere somatomotor network to right-hemisphere limbic network white-matter structural connectivity	brain connectivity measurement	-	26333 European	665 Central Asian, South Asian, East Asian, Greater Middle Eastern (Middle Eastern, North African or Persian), Other admixed ancestry, African unspecified	0	http://ftp.ebi.ac.uk/pub/databases/gwas/summary_statistics/GCST90302001-GCST90303000/GCST90302791	no	yes	Genome-wide genotyping array	38438384	26,333 European ancestry individuals	665 Central Asian,South Asian,East Asian,African,Middle Eastern or admixed American individuals
Wainberg M	GCST90302792	2024/3/4	Nat Commun	Genetic architecture of the structural connectome.	Right-hemisphere somatomotor network to right-hemisphere control network white-matter structural connectivity	brain connectivity measurement	-	26333 European	665 Central Asian, South Asian, East Asian, Greater Middle Eastern (Middle Eastern, North African or Persian), Other admixed ancestry, African unspecified	1	http://ftp.ebi.ac.uk/pub/databases/gwas/summary_statistics/GCST90302001-GCST90303000/GCST90302792	no	yes	Genome-wide genotyping array	38438384	26,333 European ancestry individuals	665 Central Asian,South Asian,East Asian,African,Middle Eastern or admixed American individuals
Wainberg M	GCST90302793	2024/3/4	Nat Commun	Genetic architecture of the structural connectome.	Right-hemisphere somatomotor network to right-hemisphere default mode network white-matter structural connectivity	brain connectivity measurement	-	26333 European	665 Central Asian, South Asian, East Asian, Greater Middle Eastern (Middle Eastern, North African or Persian), Other admixed ancestry, African unspecified	2	http://ftp.ebi.ac.uk/pub/databases/gwas/summary_statistics/GCST90302001-GCST90303000/GCST90302793	no	yes	Genome-wide genotyping array	38438384	26,333 European ancestry individuals	665 Central Asian,South Asian,East Asian,African,Middle Eastern or admixed American individuals
Wainberg M	GCST90302794	2024/3/4	Nat Commun	Genetic architecture of the structural connectome.	Right-hemisphere somatomotor network to thalamus white-matter structural connectivity	brain connectivity measurement	-	26333 European	665 Central Asian, South Asian, East Asian, Greater Middle Eastern (Middle Eastern, North African or Persian), Other admixed ancestry, African unspecified	2	http://ftp.ebi.ac.uk/pub/databases/gwas/summary_statistics/GCST90302001-GCST90303000/GCST90302794	no	yes	Genome-wide genotyping array	38438384	26,333 European ancestry individuals	665 Central Asian,South Asian,East Asian,African,Middle Eastern or admixed American individuals
Wainberg M	GCST90302795	2024/3/4	Nat Commun	Genetic architecture of the structural connectome.	Right-hemisphere somatomotor network to caudate white-matter structural connectivity	brain connectivity measurement	-	26333 European	665 Central Asian, South Asian, East Asian, Greater Middle Eastern (Middle Eastern, North African or Persian), Other admixed ancestry, African unspecified	2	http://ftp.ebi.ac.uk/pub/databases/gwas/summary_statistics/GCST90302001-GCST90303000/GCST90302795	no	yes	Genome-wide genotyping array	38438384	26,333 European ancestry individuals	665 Central Asian,South Asian,East Asian,African,Middle Eastern or admixed American individuals
Wainberg M	GCST90302796	2024/3/4	Nat Commun	Genetic architecture of the structural connectome.	Right-hemisphere somatomotor network to putamen white-matter structural connectivity	brain connectivity measurement	-	26333 European	665 Central Asian, South Asian, East Asian, Greater Middle Eastern (Middle Eastern, North African or Persian), Other admixed ancestry, African unspecified	1	http://ftp.ebi.ac.uk/pub/databases/gwas/summary_statistics/GCST90302001-GCST90303000/GCST90302796	no	yes	Genome-wide genotyping array	38438384	26,333 European ancestry individuals	665 Central Asian,South Asian,East Asian,African,Middle Eastern or admixed American individuals
Wainberg M	GCST90302797	2024/3/4	Nat Commun	Genetic architecture of the structural connectome.	Right-hemisphere somatomotor network to pallidum white-matter structural connectivity	brain connectivity measurement	-	26333 European	665 Central Asian, South Asian, East Asian, Greater Middle Eastern (Middle Eastern, North African or Persian), Other admixed ancestry, African unspecified	3	http://ftp.ebi.ac.uk/pub/databases/gwas/summary_statistics/GCST90302001-GCST90303000/GCST90302797	no	yes	Genome-wide genotyping array	38438384	26,333 European ancestry individuals	665 Central Asian,South Asian,East Asian,African,Middle Eastern or admixed American individuals
Wainberg M	GCST90302798	2024/3/4	Nat Commun	Genetic architecture of the structural connectome.	Right-hemisphere somatomotor network to hippocampus white-matter structural connectivity	brain connectivity measurement	-	26333 European	665 Central Asian, South Asian, East Asian, Greater Middle Eastern (Middle Eastern, North African or Persian), Other admixed ancestry, African unspecified	1	http://ftp.ebi.ac.uk/pub/databases/gwas/summary_statistics/GCST90302001-GCST90303000/GCST90302798	no	yes	Genome-wide genotyping array	38438384	26,333 European ancestry individuals	665 Central Asian,South Asian,East Asian,African,Middle Eastern or admixed American individuals
Wainberg M	GCST90302799	2024/3/4	Nat Commun	Genetic architecture of the structural connectome.	Right-hemisphere somatomotor network to amygdala white-matter structural connectivity	brain connectivity measurement	-	26333 European	665 Central Asian, South Asian, East Asian, Greater Middle Eastern (Middle Eastern, North African or Persian), Other admixed ancestry, African unspecified	3	http://ftp.ebi.ac.uk/pub/databases/gwas/summary_statistics/GCST90302001-GCST90303000/GCST90302799	no	yes	Genome-wide genotyping array	38438384	26,333 European ancestry individuals	665 Central Asian,South Asian,East Asian,African,Middle Eastern or admixed American individuals
Wainberg M	GCST90302800	2024/3/4	Nat Commun	Genetic architecture of the structural connectome.	Right-hemisphere somatomotor network to accumbens white-matter structural connectivity	brain connectivity measurement	-	26333 European	665 Central Asian, South Asian, East Asian, Greater Middle Eastern (Middle Eastern, North African or Persian), Other admixed ancestry, African unspecified	0	http://ftp.ebi.ac.uk/pub/databases/gwas/summary_statistics/GCST90302001-GCST90303000/GCST90302800	no	yes	Genome-wide genotyping array	38438384	26,333 European ancestry individuals	665 Central Asian,South Asian,East Asian,African,Middle Eastern or admixed American individuals
Wainberg M	GCST90302801	2024/3/4	Nat Commun	Genetic architecture of the structural connectome.	Right-hemisphere dorsal attention network to right-hemisphere dorsal attention network white-matter structural connectivity	brain connectivity measurement	-	26333 European	665 Central Asian, South Asian, East Asian, Greater Middle Eastern (Middle Eastern, North African or Persian), Other admixed ancestry, African unspecified	0	http://ftp.ebi.ac.uk/pub/databases/gwas/summary_statistics/GCST90302001-GCST90303000/GCST90302801	no	yes	Genome-wide genotyping array	38438384	26,333 European ancestry individuals	665 Central Asian,South Asian,East Asian,African,Middle Eastern or admixed American individuals
Wainberg M	GCST90302802	2024/3/4	Nat Commun	Genetic architecture of the structural connectome.	Right-hemisphere dorsal attention network to right-hemisphere salience/ventral attention network white-matter structural connectivity	brain connectivity measurement	-	26333 European	665 Central Asian, South Asian, East Asian, Greater Middle Eastern (Middle Eastern, North African or Persian), Other admixed ancestry, African unspecified	0	http://ftp.ebi.ac.uk/pub/databases/gwas/summary_statistics/GCST90302001-GCST90303000/GCST90302802	no	yes	Genome-wide genotyping array	38438384	26,333 European ancestry individuals	665 Central Asian,South Asian,East Asian,African,Middle Eastern or admixed American individuals
Wainberg M	GCST90302803	2024/3/4	Nat Commun	Genetic architecture of the structural connectome.	Right-hemisphere dorsal attention network to right-hemisphere limbic network white-matter structural connectivity	brain connectivity measurement	-	26333 European	665 Central Asian, South Asian, East Asian, Greater Middle Eastern (Middle Eastern, North African or Persian), Other admixed ancestry, African unspecified	1	http://ftp.ebi.ac.uk/pub/databases/gwas/summary_statistics/GCST90302001-GCST90303000/GCST90302803	no	yes	Genome-wide genotyping array	38438384	26,333 European ancestry individuals	665 Central Asian,South Asian,East Asian,African,Middle Eastern or admixed American individuals
Wainberg M	GCST90302804	2024/3/4	Nat Commun	Genetic architecture of the structural connectome.	Right-hemisphere dorsal attention network to right-hemisphere control network white-matter structural connectivity	brain connectivity measurement	-	26333 European	665 Central Asian, South Asian, East Asian, Greater Middle Eastern (Middle Eastern, North African or Persian), Other admixed ancestry, African unspecified	1	http://ftp.ebi.ac.uk/pub/databases/gwas/summary_statistics/GCST90302001-GCST90303000/GCST90302804	no	yes	Genome-wide genotyping array	38438384	26,333 European ancestry individuals	665 Central Asian,South Asian,East Asian,African,Middle Eastern or admixed American individuals
Wainberg M	GCST90302805	2024/3/4	Nat Commun	Genetic architecture of the structural connectome.	Right-hemisphere dorsal attention network to right-hemisphere default mode network white-matter structural connectivity	brain connectivity measurement	-	26333 European	665 Central Asian, South Asian, East Asian, Greater Middle Eastern (Middle Eastern, North African or Persian), Other admixed ancestry, African unspecified	1	http://ftp.ebi.ac.uk/pub/databases/gwas/summary_statistics/GCST90302001-GCST90303000/GCST90302805	no	yes	Genome-wide genotyping array	38438384	26,333 European ancestry individuals	665 Central Asian,South Asian,East Asian,African,Middle Eastern or admixed American individuals
Wainberg M	GCST90302806	2024/3/4	Nat Commun	Genetic architecture of the structural connectome.	Right-hemisphere dorsal attention network to thalamus white-matter structural connectivity	brain connectivity measurement	-	26333 European	665 Central Asian, South Asian, East Asian, Greater Middle Eastern (Middle Eastern, North African or Persian), Other admixed ancestry, African unspecified	3	http://ftp.ebi.ac.uk/pub/databases/gwas/summary_statistics/GCST90302001-GCST90303000/GCST90302806	no	yes	Genome-wide genotyping array	38438384	26,333 European ancestry individuals	665 Central Asian,South Asian,East Asian,African,Middle Eastern or admixed American individuals
Wainberg M	GCST90302807	2024/3/4	Nat Commun	Genetic architecture of the structural connectome.	Right-hemisphere dorsal attention network to caudate white-matter structural connectivity	brain connectivity measurement	-	26333 European	665 Central Asian, South Asian, East Asian, Greater Middle Eastern (Middle Eastern, North African or Persian), Other admixed ancestry, African unspecified	0	http://ftp.ebi.ac.uk/pub/databases/gwas/summary_statistics/GCST90302001-GCST90303000/GCST90302807	no	yes	Genome-wide genotyping array	38438384	26,333 European ancestry individuals	665 Central Asian,South Asian,East Asian,African,Middle Eastern or admixed American individuals
Wainberg M	GCST90302808	2024/3/4	Nat Commun	Genetic architecture of the structural connectome.	Right-hemisphere dorsal attention network to putamen white-matter structural connectivity	brain connectivity measurement	-	26333 European	665 Central Asian, South Asian, East Asian, Greater Middle Eastern (Middle Eastern, North African or Persian), Other admixed ancestry, African unspecified	0	http://ftp.ebi.ac.uk/pub/databases/gwas/summary_statistics/GCST90302001-GCST90303000/GCST90302808	no	yes	Genome-wide genotyping array	38438384	26,333 European ancestry individuals	665 Central Asian,South Asian,East Asian,African,Middle Eastern or admixed American individuals
Wainberg M	GCST90302809	2024/3/4	Nat Commun	Genetic architecture of the structural connectome.	Right-hemisphere dorsal attention network to pallidum white-matter structural connectivity	brain connectivity measurement	-	26333 European	665 Central Asian, South Asian, East Asian, Greater Middle Eastern (Middle Eastern, North African or Persian), Other admixed ancestry, African unspecified	3	http://ftp.ebi.ac.uk/pub/databases/gwas/summary_statistics/GCST90302001-GCST90303000/GCST90302809	no	yes	Genome-wide genotyping array	38438384	26,333 European ancestry individuals	665 Central Asian,South Asian,East Asian,African,Middle Eastern or admixed American individuals
Wainberg M	GCST90302810	2024/3/4	Nat Commun	Genetic architecture of the structural connectome.	Right-hemisphere dorsal attention network to hippocampus white-matter structural connectivity	brain connectivity measurement	-	26333 European	665 Central Asian, South Asian, East Asian, Greater Middle Eastern (Middle Eastern, North African or Persian), Other admixed ancestry, African unspecified	1	http://ftp.ebi.ac.uk/pub/databases/gwas/summary_statistics/GCST90302001-GCST90303000/GCST90302810	no	yes	Genome-wide genotyping array	38438384	26,333 European ancestry individuals	665 Central Asian,South Asian,East Asian,African,Middle Eastern or admixed American individuals
Wainberg M	GCST90302811	2024/3/4	Nat Commun	Genetic architecture of the structural connectome.	Right-hemisphere dorsal attention network to amygdala white-matter structural connectivity	brain connectivity measurement	-	26333 European	665 Central Asian, South Asian, East Asian, Greater Middle Eastern (Middle Eastern, North African or Persian), Other admixed ancestry, African unspecified	2	http://ftp.ebi.ac.uk/pub/databases/gwas/summary_statistics/GCST90302001-GCST90303000/GCST90302811	no	yes	Genome-wide genotyping array	38438384	26,333 European ancestry individuals	665 Central Asian,South Asian,East Asian,African,Middle Eastern or admixed American individuals
Wainberg M	GCST90302812	2024/3/4	Nat Commun	Genetic architecture of the structural connectome.	Right-hemisphere dorsal attention network to accumbens white-matter structural connectivity	brain connectivity measurement	-	26333 European	665 Central Asian, South Asian, East Asian, Greater Middle Eastern (Middle Eastern, North African or Persian), Other admixed ancestry, African unspecified	0	http://ftp.ebi.ac.uk/pub/databases/gwas/summary_statistics/GCST90302001-GCST90303000/GCST90302812	no	yes	Genome-wide genotyping array	38438384	26,333 European ancestry individuals	665 Central Asian,South Asian,East Asian,African,Middle Eastern or admixed American individuals
Wainberg M	GCST90302813	2024/3/4	Nat Commun	Genetic architecture of the structural connectome.	Right-hemisphere salience/ventral attention network to right-hemisphere salience/ventral attention network white-matter structural connectivity	brain connectivity measurement	-	26333 European	665 Central Asian, South Asian, East Asian, Greater Middle Eastern (Middle Eastern, North African or Persian), Other admixed ancestry, African unspecified	0	http://ftp.ebi.ac.uk/pub/databases/gwas/summary_statistics/GCST90302001-GCST90303000/GCST90302813	no	yes	Genome-wide genotyping array	38438384	26,333 European ancestry individuals	665 Central Asian,South Asian,East Asian,African,Middle Eastern or admixed American individuals
Wainberg M	GCST90302814	2024/3/4	Nat Commun	Genetic architecture of the structural connectome.	Right-hemisphere salience/ventral attention network to right-hemisphere limbic network white-matter structural connectivity	brain connectivity measurement	-	26333 European	665 Central Asian, South Asian, East Asian, Greater Middle Eastern (Middle Eastern, North African or Persian), Other admixed ancestry, African unspecified	0	http://ftp.ebi.ac.uk/pub/databases/gwas/summary_statistics/GCST90302001-GCST90303000/GCST90302814	no	yes	Genome-wide genotyping array	38438384	26,333 European ancestry individuals	665 Central Asian,South Asian,East Asian,African,Middle Eastern or admixed American individuals
Wainberg M	GCST90302815	2024/3/4	Nat Commun	Genetic architecture of the structural connectome.	Right-hemisphere salience/ventral attention network to right-hemisphere control network white-matter structural connectivity	brain connectivity measurement	-	26333 European	665 Central Asian, South Asian, East Asian, Greater Middle Eastern (Middle Eastern, North African or Persian), Other admixed ancestry, African unspecified	0	http://ftp.ebi.ac.uk/pub/databases/gwas/summary_statistics/GCST90302001-GCST90303000/GCST90302815	no	yes	Genome-wide genotyping array	38438384	26,333 European ancestry individuals	665 Central Asian,South Asian,East Asian,African,Middle Eastern or admixed American individuals
Wainberg M	GCST90302816	2024/3/4	Nat Commun	Genetic architecture of the structural connectome.	Right-hemisphere salience/ventral attention network to right-hemisphere default mode network white-matter structural connectivity	brain connectivity measurement	-	26333 European	665 Central Asian, South Asian, East Asian, Greater Middle Eastern (Middle Eastern, North African or Persian), Other admixed ancestry, African unspecified	3	http://ftp.ebi.ac.uk/pub/databases/gwas/summary_statistics/GCST90302001-GCST90303000/GCST90302816	no	yes	Genome-wide genotyping array	38438384	26,333 European ancestry individuals	665 Central Asian,South Asian,East Asian,African,Middle Eastern or admixed American individuals
Wainberg M	GCST90302817	2024/3/4	Nat Commun	Genetic architecture of the structural connectome.	Right-hemisphere salience/ventral attention network to thalamus white-matter structural connectivity	brain connectivity measurement	-	26333 European	665 Central Asian, South Asian, East Asian, Greater Middle Eastern (Middle Eastern, North African or Persian), Other admixed ancestry, African unspecified	3	http://ftp.ebi.ac.uk/pub/databases/gwas/summary_statistics/GCST90302001-GCST90303000/GCST90302817	no	yes	Genome-wide genotyping array	38438384	26,333 European ancestry individuals	665 Central Asian,South Asian,East Asian,African,Middle Eastern or admixed American individuals
Wainberg M	GCST90302818	2024/3/4	Nat Commun	Genetic architecture of the structural connectome.	Right-hemisphere salience/ventral attention network to caudate white-matter structural connectivity	brain connectivity measurement	-	26333 European	665 Central Asian, South Asian, East Asian, Greater Middle Eastern (Middle Eastern, North African or Persian), Other admixed ancestry, African unspecified	0	http://ftp.ebi.ac.uk/pub/databases/gwas/summary_statistics/GCST90302001-GCST90303000/GCST90302818	no	yes	Genome-wide genotyping array	38438384	26,333 European ancestry individuals	665 Central Asian,South Asian,East Asian,African,Middle Eastern or admixed American individuals
Wainberg M	GCST90302819	2024/3/4	Nat Commun	Genetic architecture of the structural connectome.	Right-hemisphere salience/ventral attention network to putamen white-matter structural connectivity	brain connectivity measurement	-	26333 European	665 Central Asian, South Asian, East Asian, Greater Middle Eastern (Middle Eastern, North African or Persian), Other admixed ancestry, African unspecified	1	http://ftp.ebi.ac.uk/pub/databases/gwas/summary_statistics/GCST90302001-GCST90303000/GCST90302819	no	yes	Genome-wide genotyping array	38438384	26,333 European ancestry individuals	665 Central Asian,South Asian,East Asian,African,Middle Eastern or admixed American individuals
Wainberg M	GCST90302820	2024/3/4	Nat Commun	Genetic architecture of the structural connectome.	Right-hemisphere salience/ventral attention network to pallidum white-matter structural connectivity	brain connectivity measurement	-	26333 European	665 Central Asian, South Asian, East Asian, Greater Middle Eastern (Middle Eastern, North African or Persian), Other admixed ancestry, African unspecified	3	http://ftp.ebi.ac.uk/pub/databases/gwas/summary_statistics/GCST90302001-GCST90303000/GCST90302820	no	yes	Genome-wide genotyping array	38438384	26,333 European ancestry individuals	665 Central Asian,South Asian,East Asian,African,Middle Eastern or admixed American individuals
Wainberg M	GCST90302821	2024/3/4	Nat Commun	Genetic architecture of the structural connectome.	Right-hemisphere salience/ventral attention network to hippocampus white-matter structural connectivity	brain connectivity measurement	-	26333 European	665 Central Asian, South Asian, East Asian, Greater Middle Eastern (Middle Eastern, North African or Persian), Other admixed ancestry, African unspecified	1	http://ftp.ebi.ac.uk/pub/databases/gwas/summary_statistics/GCST90302001-GCST90303000/GCST90302821	no	yes	Genome-wide genotyping array	38438384	26,333 European ancestry individuals	665 Central Asian,South Asian,East Asian,African,Middle Eastern or admixed American individuals
Wainberg M	GCST90302822	2024/3/4	Nat Commun	Genetic architecture of the structural connectome.	Right-hemisphere salience/ventral attention network to amygdala white-matter structural connectivity	brain connectivity measurement	-	26333 European	665 Central Asian, South Asian, East Asian, Greater Middle Eastern (Middle Eastern, North African or Persian), Other admixed ancestry, African unspecified	0	http://ftp.ebi.ac.uk/pub/databases/gwas/summary_statistics/GCST90302001-GCST90303000/GCST90302822	no	yes	Genome-wide genotyping array	38438384	26,333 European ancestry individuals	665 Central Asian,South Asian,East Asian,African,Middle Eastern or admixed American individuals
Wainberg M	GCST90302823	2024/3/4	Nat Commun	Genetic architecture of the structural connectome.	Right-hemisphere salience/ventral attention network to accumbens white-matter structural connectivity	brain connectivity measurement	-	26333 European	665 Central Asian, South Asian, East Asian, Greater Middle Eastern (Middle Eastern, North African or Persian), Other admixed ancestry, African unspecified	0	http://ftp.ebi.ac.uk/pub/databases/gwas/summary_statistics/GCST90302001-GCST90303000/GCST90302823	no	yes	Genome-wide genotyping array	38438384	26,333 European ancestry individuals	665 Central Asian,South Asian,East Asian,African,Middle Eastern or admixed American individuals
Wainberg M	GCST90302824	2024/3/4	Nat Commun	Genetic architecture of the structural connectome.	Right-hemisphere limbic network to right-hemisphere limbic network white-matter structural connectivity	brain connectivity measurement	-	26333 European	665 Central Asian, South Asian, East Asian, Greater Middle Eastern (Middle Eastern, North African or Persian), Other admixed ancestry, African unspecified	0	http://ftp.ebi.ac.uk/pub/databases/gwas/summary_statistics/GCST90302001-GCST90303000/GCST90302824	no	yes	Genome-wide genotyping array	38438384	26,333 European ancestry individuals	665 Central Asian,South Asian,East Asian,African,Middle Eastern or admixed American individuals
Wainberg M	GCST90302825	2024/3/4	Nat Commun	Genetic architecture of the structural connectome.	Right-hemisphere limbic network to right-hemisphere control network white-matter structural connectivity	brain connectivity measurement	-	26333 European	665 Central Asian, South Asian, East Asian, Greater Middle Eastern (Middle Eastern, North African or Persian), Other admixed ancestry, African unspecified	0	http://ftp.ebi.ac.uk/pub/databases/gwas/summary_statistics/GCST90302001-GCST90303000/GCST90302825	no	yes	Genome-wide genotyping array	38438384	26,333 European ancestry individuals	665 Central Asian,South Asian,East Asian,African,Middle Eastern or admixed American individuals
Wainberg M	GCST90302826	2024/3/4	Nat Commun	Genetic architecture of the structural connectome.	Right-hemisphere limbic network to right-hemisphere default mode network white-matter structural connectivity	brain connectivity measurement	-	26333 European	665 Central Asian, South Asian, East Asian, Greater Middle Eastern (Middle Eastern, North African or Persian), Other admixed ancestry, African unspecified	0	http://ftp.ebi.ac.uk/pub/databases/gwas/summary_statistics/GCST90302001-GCST90303000/GCST90302826	no	yes	Genome-wide genotyping array	38438384	26,333 European ancestry individuals	665 Central Asian,South Asian,East Asian,African,Middle Eastern or admixed American individuals
Wainberg M	GCST90302827	2024/3/4	Nat Commun	Genetic architecture of the structural connectome.	Right-hemisphere limbic network to thalamus white-matter structural connectivity	brain connectivity measurement	-	26333 European	665 Central Asian, South Asian, East Asian, Greater Middle Eastern (Middle Eastern, North African or Persian), Other admixed ancestry, African unspecified	5	http://ftp.ebi.ac.uk/pub/databases/gwas/summary_statistics/GCST90302001-GCST90303000/GCST90302827	no	yes	Genome-wide genotyping array	38438384	26,333 European ancestry individuals	665 Central Asian,South Asian,East Asian,African,Middle Eastern or admixed American individuals
Wainberg M	GCST90302828	2024/3/4	Nat Commun	Genetic architecture of the structural connectome.	Right-hemisphere limbic network to caudate white-matter structural connectivity	brain connectivity measurement	-	26333 European	665 Central Asian, South Asian, East Asian, Greater Middle Eastern (Middle Eastern, North African or Persian), Other admixed ancestry, African unspecified	4	http://ftp.ebi.ac.uk/pub/databases/gwas/summary_statistics/GCST90302001-GCST90303000/GCST90302828	no	yes	Genome-wide genotyping array	38438384	26,333 European ancestry individuals	665 Central Asian,South Asian,East Asian,African,Middle Eastern or admixed American individuals
Wainberg M	GCST90302829	2024/3/4	Nat Commun	Genetic architecture of the structural connectome.	Right-hemisphere limbic network to putamen white-matter structural connectivity	brain connectivity measurement	-	26333 European	665 Central Asian, South Asian, East Asian, Greater Middle Eastern (Middle Eastern, North African or Persian), Other admixed ancestry, African unspecified	4	http://ftp.ebi.ac.uk/pub/databases/gwas/summary_statistics/GCST90302001-GCST90303000/GCST90302829	no	yes	Genome-wide genotyping array	38438384	26,333 European ancestry individuals	665 Central Asian,South Asian,East Asian,African,Middle Eastern or admixed American individuals
Wainberg M	GCST90302830	2024/3/4	Nat Commun	Genetic architecture of the structural connectome.	Right-hemisphere limbic network to pallidum white-matter structural connectivity	brain connectivity measurement	-	26333 European	665 Central Asian, South Asian, East Asian, Greater Middle Eastern (Middle Eastern, North African or Persian), Other admixed ancestry, African unspecified	0	http://ftp.ebi.ac.uk/pub/databases/gwas/summary_statistics/GCST90302001-GCST90303000/GCST90302830	no	yes	Genome-wide genotyping array	38438384	26,333 European ancestry individuals	665 Central Asian,South Asian,East Asian,African,Middle Eastern or admixed American individuals
Wainberg M	GCST90302831	2024/3/4	Nat Commun	Genetic architecture of the structural connectome.	Right-hemisphere limbic network to hippocampus white-matter structural connectivity	brain connectivity measurement	-	26333 European	665 Central Asian, South Asian, East Asian, Greater Middle Eastern (Middle Eastern, North African or Persian), Other admixed ancestry, African unspecified	2	http://ftp.ebi.ac.uk/pub/databases/gwas/summary_statistics/GCST90302001-GCST90303000/GCST90302831	no	yes	Genome-wide genotyping array	38438384	26,333 European ancestry individuals	665 Central Asian,South Asian,East Asian,African,Middle Eastern or admixed American individuals
Wainberg M	GCST90302832	2024/3/4	Nat Commun	Genetic architecture of the structural connectome.	Right-hemisphere limbic network to amygdala white-matter structural connectivity	brain connectivity measurement	-	26333 European	665 Central Asian, South Asian, East Asian, Greater Middle Eastern (Middle Eastern, North African or Persian), Other admixed ancestry, African unspecified	0	http://ftp.ebi.ac.uk/pub/databases/gwas/summary_statistics/GCST90302001-GCST90303000/GCST90302832	no	yes	Genome-wide genotyping array	38438384	26,333 European ancestry individuals	665 Central Asian,South Asian,East Asian,African,Middle Eastern or admixed American individuals
Wainberg M	GCST90302833	2024/3/4	Nat Commun	Genetic architecture of the structural connectome.	Right-hemisphere limbic network to accumbens white-matter structural connectivity	brain connectivity measurement	-	26333 European	665 Central Asian, South Asian, East Asian, Greater Middle Eastern (Middle Eastern, North African or Persian), Other admixed ancestry, African unspecified	0	http://ftp.ebi.ac.uk/pub/databases/gwas/summary_statistics/GCST90302001-GCST90303000/GCST90302833	no	yes	Genome-wide genotyping array	38438384	26,333 European ancestry individuals	665 Central Asian,South Asian,East Asian,African,Middle Eastern or admixed American individuals
Wainberg M	GCST90302834	2024/3/4	Nat Commun	Genetic architecture of the structural connectome.	Right-hemisphere control network to right-hemisphere control network white-matter structural connectivity	brain connectivity measurement	-	26333 European	665 Central Asian, South Asian, East Asian, Greater Middle Eastern (Middle Eastern, North African or Persian), Other admixed ancestry, African unspecified	2	http://ftp.ebi.ac.uk/pub/databases/gwas/summary_statistics/GCST90302001-GCST90303000/GCST90302834	no	yes	Genome-wide genotyping array	38438384	26,333 European ancestry individuals	665 Central Asian,South Asian,East Asian,African,Middle Eastern or admixed American individuals
Wainberg M	GCST90302835	2024/3/4	Nat Commun	Genetic architecture of the structural connectome.	Right-hemisphere control network to right-hemisphere default mode network white-matter structural connectivity	brain connectivity measurement	-	26333 European	665 Central Asian, South Asian, East Asian, Greater Middle Eastern (Middle Eastern, North African or Persian), Other admixed ancestry, African unspecified	1	http://ftp.ebi.ac.uk/pub/databases/gwas/summary_statistics/GCST90302001-GCST90303000/GCST90302835	no	yes	Genome-wide genotyping array	38438384	26,333 European ancestry individuals	665 Central Asian,South Asian,East Asian,African,Middle Eastern or admixed American individuals
Wainberg M	GCST90302836	2024/3/4	Nat Commun	Genetic architecture of the structural connectome.	Right-hemisphere control network to thalamus white-matter structural connectivity	brain connectivity measurement	-	26333 European	665 Central Asian, South Asian, East Asian, Greater Middle Eastern (Middle Eastern, North African or Persian), Other admixed ancestry, African unspecified	11	http://ftp.ebi.ac.uk/pub/databases/gwas/summary_statistics/GCST90302001-GCST90303000/GCST90302836	no	yes	Genome-wide genotyping array	38438384	26,333 European ancestry individuals	665 Central Asian,South Asian,East Asian,African,Middle Eastern or admixed American individuals
Wainberg M	GCST90302837	2024/3/4	Nat Commun	Genetic architecture of the structural connectome.	Right-hemisphere control network to caudate white-matter structural connectivity	brain connectivity measurement	-	26333 European	665 Central Asian, South Asian, East Asian, Greater Middle Eastern (Middle Eastern, North African or Persian), Other admixed ancestry, African unspecified	0	http://ftp.ebi.ac.uk/pub/databases/gwas/summary_statistics/GCST90302001-GCST90303000/GCST90302837	no	yes	Genome-wide genotyping array	38438384	26,333 European ancestry individuals	665 Central Asian,South Asian,East Asian,African,Middle Eastern or admixed American individuals
Wainberg M	GCST90302838	2024/3/4	Nat Commun	Genetic architecture of the structural connectome.	Right-hemisphere control network to putamen white-matter structural connectivity	brain connectivity measurement	-	26333 European	665 Central Asian, South Asian, East Asian, Greater Middle Eastern (Middle Eastern, North African or Persian), Other admixed ancestry, African unspecified	1	http://ftp.ebi.ac.uk/pub/databases/gwas/summary_statistics/GCST90302001-GCST90303000/GCST90302838	no	yes	Genome-wide genotyping array	38438384	26,333 European ancestry individuals	665 Central Asian,South Asian,East Asian,African,Middle Eastern or admixed American individuals
Wainberg M	GCST90302839	2024/3/4	Nat Commun	Genetic architecture of the structural connectome.	Right-hemisphere control network to pallidum white-matter structural connectivity	brain connectivity measurement	-	26333 European	665 Central Asian, South Asian, East Asian, Greater Middle Eastern (Middle Eastern, North African or Persian), Other admixed ancestry, African unspecified	0	http://ftp.ebi.ac.uk/pub/databases/gwas/summary_statistics/GCST90302001-GCST90303000/GCST90302839	no	yes	Genome-wide genotyping array	38438384	26,333 European ancestry individuals	665 Central Asian,South Asian,East Asian,African,Middle Eastern or admixed American individuals
Wainberg M	GCST90302840	2024/3/4	Nat Commun	Genetic architecture of the structural connectome.	Right-hemisphere control network to hippocampus white-matter structural connectivity	brain connectivity measurement	-	26333 European	665 Central Asian, South Asian, East Asian, Greater Middle Eastern (Middle Eastern, North African or Persian), Other admixed ancestry, African unspecified	4	http://ftp.ebi.ac.uk/pub/databases/gwas/summary_statistics/GCST90302001-GCST90303000/GCST90302840	no	yes	Genome-wide genotyping array	38438384	26,333 European ancestry individuals	665 Central Asian,South Asian,East Asian,African,Middle Eastern or admixed American individuals
Wainberg M	GCST90302841	2024/3/4	Nat Commun	Genetic architecture of the structural connectome.	Right-hemisphere control network to amygdala white-matter structural connectivity	brain connectivity measurement	-	26333 European	665 Central Asian, South Asian, East Asian, Greater Middle Eastern (Middle Eastern, North African or Persian), Other admixed ancestry, African unspecified	4	http://ftp.ebi.ac.uk/pub/databases/gwas/summary_statistics/GCST90302001-GCST90303000/GCST90302841	no	yes	Genome-wide genotyping array	38438384	26,333 European ancestry individuals	665 Central Asian,South Asian,East Asian,African,Middle Eastern or admixed American individuals
Wainberg M	GCST90302842	2024/3/4	Nat Commun	Genetic architecture of the structural connectome.	Right-hemisphere control network to accumbens white-matter structural connectivity	brain connectivity measurement	-	26333 European	665 Central Asian, South Asian, East Asian, Greater Middle Eastern (Middle Eastern, North African or Persian), Other admixed ancestry, African unspecified	1	http://ftp.ebi.ac.uk/pub/databases/gwas/summary_statistics/GCST90302001-GCST90303000/GCST90302842	no	yes	Genome-wide genotyping array	38438384	26,333 European ancestry individuals	665 Central Asian,South Asian,East Asian,African,Middle Eastern or admixed American individuals
Wainberg M	GCST90302843	2024/3/4	Nat Commun	Genetic architecture of the structural connectome.	Right-hemisphere default mode network to right-hemisphere default mode network white-matter structural connectivity	brain connectivity measurement	-	26333 European	665 Central Asian, South Asian, East Asian, Greater Middle Eastern (Middle Eastern, North African or Persian), Other admixed ancestry, African unspecified	0	http://ftp.ebi.ac.uk/pub/databases/gwas/summary_statistics/GCST90302001-GCST90303000/GCST90302843	no	yes	Genome-wide genotyping array	38438384	26,333 European ancestry individuals	665 Central Asian,South Asian,East Asian,African,Middle Eastern or admixed American individuals
Wainberg M	GCST90302844	2024/3/4	Nat Commun	Genetic architecture of the structural connectome.	Right-hemisphere default mode network to thalamus white-matter structural connectivity	brain connectivity measurement	-	26333 European	665 Central Asian, South Asian, East Asian, Greater Middle Eastern (Middle Eastern, North African or Persian), Other admixed ancestry, African unspecified	5	http://ftp.ebi.ac.uk/pub/databases/gwas/summary_statistics/GCST90302001-GCST90303000/GCST90302844	no	yes	Genome-wide genotyping array	38438384	26,333 European ancestry individuals	665 Central Asian,South Asian,East Asian,African,Middle Eastern or admixed American individuals
Wainberg M	GCST90302845	2024/3/4	Nat Commun	Genetic architecture of the structural connectome.	Right-hemisphere default mode network to caudate white-matter structural connectivity	brain connectivity measurement	-	26333 European	665 Central Asian, South Asian, East Asian, Greater Middle Eastern (Middle Eastern, North African or Persian), Other admixed ancestry, African unspecified	1	http://ftp.ebi.ac.uk/pub/databases/gwas/summary_statistics/GCST90302001-GCST90303000/GCST90302845	no	yes	Genome-wide genotyping array	38438384	26,333 European ancestry individuals	665 Central Asian,South Asian,East Asian,African,Middle Eastern or admixed American individuals
Wainberg M	GCST90302846	2024/3/4	Nat Commun	Genetic architecture of the structural connectome.	Right-hemisphere default mode network to putamen white-matter structural connectivity	brain connectivity measurement	-	26333 European	665 Central Asian, South Asian, East Asian, Greater Middle Eastern (Middle Eastern, North African or Persian), Other admixed ancestry, African unspecified	0	http://ftp.ebi.ac.uk/pub/databases/gwas/summary_statistics/GCST90302001-GCST90303000/GCST90302846	no	yes	Genome-wide genotyping array	38438384	26,333 European ancestry individuals	665 Central Asian,South Asian,East Asian,African,Middle Eastern or admixed American individuals
Wainberg M	GCST90302847	2024/3/4	Nat Commun	Genetic architecture of the structural connectome.	Right-hemisphere default mode network to pallidum white-matter structural connectivity	brain connectivity measurement	-	26333 European	665 Central Asian, South Asian, East Asian, Greater Middle Eastern (Middle Eastern, North African or Persian), Other admixed ancestry, African unspecified	1	http://ftp.ebi.ac.uk/pub/databases/gwas/summary_statistics/GCST90302001-GCST90303000/GCST90302847	no	yes	Genome-wide genotyping array	38438384	26,333 European ancestry individuals	665 Central Asian,South Asian,East Asian,African,Middle Eastern or admixed American individuals
Wainberg M	GCST90302848	2024/3/4	Nat Commun	Genetic architecture of the structural connectome.	Right-hemisphere default mode network to hippocampus white-matter structural connectivity	brain connectivity measurement	-	26333 European	665 Central Asian, South Asian, East Asian, Greater Middle Eastern (Middle Eastern, North African or Persian), Other admixed ancestry, African unspecified	2	http://ftp.ebi.ac.uk/pub/databases/gwas/summary_statistics/GCST90302001-GCST90303000/GCST90302848	no	yes	Genome-wide genotyping array	38438384	26,333 European ancestry individuals	665 Central Asian,South Asian,East Asian,African,Middle Eastern or admixed American individuals
Wainberg M	GCST90302849	2024/3/4	Nat Commun	Genetic architecture of the structural connectome.	Right-hemisphere default mode network to amygdala white-matter structural connectivity	brain connectivity measurement	-	26333 European	665 Central Asian, South Asian, East Asian, Greater Middle Eastern (Middle Eastern, North African or Persian), Other admixed ancestry, African unspecified	1	http://ftp.ebi.ac.uk/pub/databases/gwas/summary_statistics/GCST90302001-GCST90303000/GCST90302849	no	yes	Genome-wide genotyping array	38438384	26,333 European ancestry individuals	665 Central Asian,South Asian,East Asian,African,Middle Eastern or admixed American individuals
Wainberg M	GCST90302850	2024/3/4	Nat Commun	Genetic architecture of the structural connectome.	Right-hemisphere default mode network to accumbens white-matter structural connectivity	brain connectivity measurement	-	26333 European	665 Central Asian, South Asian, East Asian, Greater Middle Eastern (Middle Eastern, North African or Persian), Other admixed ancestry, African unspecified	0	http://ftp.ebi.ac.uk/pub/databases/gwas/summary_statistics/GCST90302001-GCST90303000/GCST90302850	no	yes	Genome-wide genotyping array	38438384	26,333 European ancestry individuals	665 Central Asian,South Asian,East Asian,African,Middle Eastern or admixed American individuals
Wainberg M	GCST90302851	2024/3/4	Nat Commun	Genetic architecture of the structural connectome.	Left-hemisphere white-matter structural connectivity	brain connectivity measurement	-	26333 European	665 Central Asian, South Asian, East Asian, Greater Middle Eastern (Middle Eastern, North African or Persian), Other admixed ancestry, African unspecified	0	http://ftp.ebi.ac.uk/pub/databases/gwas/summary_statistics/GCST90302001-GCST90303000/GCST90302851	no	yes	Genome-wide genotyping array	38438384	26,333 European ancestry individuals	665 Central Asian,South Asian,East Asian,African,Middle Eastern or admixed American individuals
Wainberg M	GCST90302852	2024/3/4	Nat Commun	Genetic architecture of the structural connectome.	Cross-hemisphere white-matter structural connectivity	brain connectivity measurement	-	26333 European	665 Central Asian, South Asian, East Asian, Greater Middle Eastern (Middle Eastern, North African or Persian), Other admixed ancestry, African unspecified	0	http://ftp.ebi.ac.uk/pub/databases/gwas/summary_statistics/GCST90302001-GCST90303000/GCST90302852	no	yes	Genome-wide genotyping array	38438384	26,333 European ancestry individuals	665 Central Asian,South Asian,East Asian,African,Middle Eastern or admixed American individuals
Wainberg M	GCST90302853	2024/3/4	Nat Commun	Genetic architecture of the structural connectome.	Right-hemisphere white-matter structural connectivity	brain connectivity measurement	-	26333 European	665 Central Asian, South Asian, East Asian, Greater Middle Eastern (Middle Eastern, North African or Persian), Other admixed ancestry, African unspecified	0	http://ftp.ebi.ac.uk/pub/databases/gwas/summary_statistics/GCST90302001-GCST90303000/GCST90302853	no	yes	Genome-wide genotyping array	38438384	26,333 European ancestry individuals	665 Central Asian,South Asian,East Asian,African,Middle Eastern or admixed American individuals
