# Supplementary material for: Association Between Glaucoma and Brain Structural Connectivity Based on Diffusion Tensor Tractography: A Bidirectional Mendelian Randomization Study
Source: Brain Sci. 2024 Oct 17;14(10):1030. doi: 10.3390/brainsci14101030 (PMC11506416; doi:10.3390/brainsci14101030)
Supplement: Supplementary file 1 [file brainsci-14-01030-s001.zip › Supplementary Table S2.csv]

outcome	exposure	nsnp	b_Inverse.variance.weighted..multiplicative.random.effects.	se_Inverse.variance.weighted..multiplicative.random.effects.	pval_Inverse.variance.weighted..multiplicative.random.effects.	estimate_Inverse.variance.weighted..multiplicative.random.effects.	b_MR.Egger	se_MR.Egger	pval_MR.Egger	estimate_MR.Egger	b_Weighted.median	se_Weighted.median	pval_Weighted.median	estimate_Weighted.median	b_Maximum.likelihood	se_Maximum.likelihood	pval_Maximum.likelihood	estimate_Maximum.likelihood	b_Simple.mode	se_Simple.mode	pval_Simple.mode	estimate_Simple.mode	b_Weighted.mode	se_Weighted.mode	pval_Weighted.mode	estimate_Weighted.mode	b_Inverse.variance.weighted..fixed.effects.	se_Inverse.variance.weighted..fixed.effects.	pval_Inverse.variance.weighted..fixed.effects.	estimate_Inverse.variance.weighted..fixed.effects.	b_Inverse.variance.weighted	se_Inverse.variance.weighted	pval_Inverse.variance.weighted	estimate_Inverse.variance.weighted	Q_MR.Egger	Q_df_MR.Egger	Q_pval_MR.Egger	Q_Inverse.variance.weighted	Q_df_Inverse.variance.weighted	Q_pval_Inverse.variance.weighted	egger_intercept	se	pval	snp_r2.exposure	snp_r2.outcome	correct_causal_direction	steiger_pval
GCST90302808	Glaucoma	48	-0.029612091	0.012513258	0.017959245	0.971 (0.947 - 0.995)	-0.062892012	0.056158053	0.268565198	0.939 (0.841 - 1.048)	-0.053093244	0.023462804	0.023643785	0.948 (0.906 - 0.993)	-0.029739848	0.015957558	0.062366075	0.971 (0.941 - 1.002)	-0.055817427	0.046828952	0.239267533	0.946 (0.863 - 1.037)	-0.067853252	0.035292681	0.06060401	0.934 (0.872 - 1.001)	-0.029612091	0.01585283	0.061770818	0.971 (0.941 - 1.001)	-0.029612091	0.01585283	0.061770818	0.971 (0.941 - 1.001)	28.90204376	46	0.977071081	29.28364088	47	0.980050649	0.002979973	0.004824027	0.539796053	0.00609974	0.001244635	TRUE	1.39E-11
GCST90302682	Glaucoma	48	-0.028501682	0.012396706	0.021497362	0.972 (0.949 - 0.996)	0.004276837	0.054672145	0.937986795	1.004 (0.902 - 1.118)	-0.038206644	0.021234993	0.071982254	0.963 (0.923 - 1.003)	-0.028159803	0.015262451	0.065032002	0.972 (0.944 - 1.002)	-0.059966537	0.040375773	0.144164875	0.942 (0.870 - 1.019)	-0.045539745	0.033209454	0.176797064	0.955 (0.895 - 1.020)	-0.028501682	0.015143231	0.059816995	0.972 (0.943 - 1.001)	-0.028501682	0.015143231	0.059816995	0.972 (0.943 - 1.001)	31.10797934	46	0.954449972	31.49730469	47	0.959775495	-0.002972832	0.004764463	0.53573647	0.006267218	0.001330726	TRUE	1.60E-11
GCST90302814	Glaucoma	48	0.030459203	0.013379255	0.02281016	1.031 (1.004 - 1.058)	0.028084818	0.057871353	0.629768772	1.028 (0.918 - 1.152)	0.054384385	0.022781156	0.016974802	1.056 (1.010 - 1.104)	0.030961576	0.015828451	0.05045678	1.031 (1.000 - 1.064)	0.054800545	0.048755772	0.266729332	1.056 (0.960 - 1.162)	0.058702663	0.037974599	0.128850672	1.060 (0.984 - 1.142)	0.030459203	0.015705818	0.052457771	1.031 (1.000 - 1.063)	0.030459203	0.015705818	0.052457771	1.031 (1.000 - 1.063)	34.10495069	46	0.902440252	34.10676789	47	0.919997601	0.000211216	0.00495479	0.966182125	0.005975448	0.001438127	TRUE	5.09E-10
GCST90302826	Glaucoma	52	0.023506785	0.012060604	0.051288812	1.024 (1.000 - 1.048)	0.051158092	0.052215399	0.331926018	1.052 (0.950 - 1.166)	0.033977444	0.020116935	0.091219991	1.035 (0.995 - 1.076)	0.02393857	0.014515749	0.099118008	1.024 (0.995 - 1.054)	0.063588703	0.040440459	0.12204107	1.066 (0.984 - 1.154)	0.03907119	0.032533631	0.235319537	1.040 (0.976 - 1.108)	0.023506785	0.014402172	0.102643784	1.024 (0.995 - 1.053)	0.023506785	0.014402172	0.102643784	1.024 (0.995 - 1.053)	35.46098641	50	0.940199557	35.76451443	51	0.947824425	-0.002477893	0.004497625	0.58413258	0.006605085	0.00145942	TRUE	1.04E-11
GCST90302730	Glaucoma	47	0.022367901	0.011490602	0.051579638	1.023 (1.000 - 1.046)	0.024213289	0.052922693	0.649497394	1.025 (0.924 - 1.136)	0.014089313	0.020880136	0.499821166	1.014 (0.974 - 1.057)	0.022691678	0.014612313	0.12044349	1.023 (0.994 - 1.053)	0.025576416	0.039616948	0.521750611	1.026 (0.949 - 1.109)	0.016540565	0.034349267	0.63241538	1.017 (0.950 - 1.087)	0.022367901	0.01450947	0.123169124	1.023 (0.994 - 1.052)	0.022367901	0.01450947	0.123169124	1.023 (0.994 - 1.052)	28.84831995	45	0.970681426	28.84963465	46	0.977475103	-0.000167208	0.004611511	0.971236347	0.006147091	0.001185903	TRUE	3.92E-12
GCST90302784	Glaucoma	47	-0.02526248	0.013280219	0.05713668	0.975 (0.950 - 1.001)	-0.010349019	0.056522301	0.855545001	0.990 (0.886 - 1.106)	-0.027059119	0.023158033	0.242623276	0.973 (0.930 - 1.018)	-0.025595006	0.015991113	0.109470655	0.975 (0.945 - 1.006)	0.01435253	0.046875189	0.760844525	1.014 (0.925 - 1.112)	-0.006359514	0.037294331	0.865347242	0.994 (0.924 - 1.069)	-0.02526248	0.015887779	0.11182186	0.975 (0.945 - 1.006)	-0.02526248	0.015887779	0.11182186	0.975 (0.945 - 1.006)	32.0641222	45	0.926409634	32.13971192	46	0.93956609	-0.001343183	0.004885441	0.784623932	0.006099647	0.001316606	TRUE	4.09E-11
GCST90302728	Glaucoma	52	0.021417781	0.011775731	0.068940885	1.022 (0.998 - 1.046)	0.006409908	0.050287285	0.89908302	1.006 (0.912 - 1.111)	0.052243006	0.019960648	0.008862838	1.054 (1.013 - 1.096)	0.021816959	0.013984822	0.118749119	1.022 (0.994 - 1.050)	0.069416589	0.043542993	0.117068769	1.072 (0.984 - 1.167)	0.069416589	0.035481834	0.055904948	1.072 (1.000 - 1.149)	0.021417781	0.013870714	0.122563922	1.022 (0.994 - 1.050)	0.021417781	0.013870714	0.122563922	1.022 (0.994 - 1.050)	36.66128981	50	0.920272737	36.75769234	51	0.933243602	0.001344881	0.004331515	0.757480823	0.006605085	0.001486516	TRUE	1.53E-11
GCST90302757	Glaucoma	50	0.021639888	0.013055606	0.097415001	1.022 (0.996 - 1.048)	0.037793963	0.053305777	0.48175215	1.039 (0.935 - 1.153)	0.02430846	0.021575083	0.25987297	1.025 (0.982 - 1.069)	0.022047297	0.014861063	0.137925347	1.022 (0.993 - 1.053)	-0.004879478	0.044516113	0.913165171	0.995 (0.912 - 1.086)	0.024175888	0.038488665	0.53283557	1.024 (0.950 - 1.105)	0.021639888	0.014741255	0.142109269	1.022 (0.993 - 1.052)	0.021639888	0.014741255	0.142109269	1.022 (0.993 - 1.052)	38.33505852	48	0.839491894	38.43449987	49	0.861407824	-0.001461038	0.004633168	0.753868012	0.006443073	0.001541479	TRUE	9.47E-11
GCST90302664	Glaucoma	48	-0.020034979	0.012130609	0.09861503	0.980 (0.957 - 1.004)	-0.023062567	0.057471367	0.690066275	0.977 (0.873 - 1.094)	-0.020122108	0.02200364	0.36045945	0.980 (0.939 - 1.023)	-0.020045182	0.01584597	0.205870633	0.980 (0.950 - 1.011)	-0.007773943	0.043056984	0.857497001	0.992 (0.912 - 1.080)	-0.004594366	0.037487317	0.902979783	0.995 (0.925 - 1.071)	-0.020034979	0.015747184	0.203270235	0.980 (0.950 - 1.011)	-0.020034979	0.015747184	0.203270235	0.980 (0.950 - 1.011)	27.88756171	46	0.98395897	27.89056214	47	0.987969071	0.0002672	0.004878025	0.956553939	0.005944026	0.001120694	TRUE	5.80E-12
GCST90302767	Glaucoma	47	-0.020734734	0.012670293	0.10173828	0.979 (0.955 - 1.004)	-0.067848074	0.052777617	0.205177988	0.934 (0.843 - 1.036)	-0.009236272	0.021633754	0.669424468	0.991 (0.950 - 1.034)	-0.02061916	0.014994435	0.169093996	0.980 (0.951 - 1.009)	0.018017092	0.041991916	0.6698817	1.018 (0.938 - 1.106)	0.008386922	0.03624956	0.818056435	1.008 (0.939 - 1.083)	-0.020734734	0.014881841	0.163531834	0.979 (0.951 - 1.008)	-0.020734734	0.014881841	0.163531834	0.979 (0.951 - 1.008)	32.47830489	45	0.918486906	33.34400697	46	0.918236518	0.00432296	0.00464619	0.357112696	0.006061216	0.001340033	TRUE	7.45E-11
GCST90302702	Glaucoma	48	-0.021475835	0.013197791	0.103688371	0.979 (0.954 - 1.004)	-0.020058818	0.058900168	0.734988147	0.980 (0.873 - 1.100)	-0.031958689	0.022635882	0.157991278	0.969 (0.927 - 1.012)	-0.021363287	0.01590224	0.179138047	0.979 (0.949 - 1.010)	-0.033442041	0.04348524	0.445715079	0.967 (0.888 - 1.053)	-0.03774782	0.034885869	0.28475634	0.963 (0.899 - 1.031)	-0.021475835	0.015777972	0.173473328	0.979 (0.949 - 1.009)	-0.021475835	0.015777972	0.173473328	0.979 (0.949 - 1.009)	32.88438963	46	0.926898615	32.88501316	47	0.941012742	-0.000125512	0.005026422	0.98018648	0.005883972	0.001319251	TRUE	1.83E-10
GCST90302815	Glaucoma	48	0.019978005	0.012295649	0.104204593	1.020 (0.996 - 1.045)	0.07913212	0.051675009	0.132533793	1.082 (0.978 - 1.198)	0.019572907	0.021573847	0.36427376	1.020 (0.978 - 1.064)	0.020338909	0.014580242	0.16302676	1.021 (0.992 - 1.050)	-0.015706681	0.042498818	0.713356039	0.984 (0.906 - 1.070)	-0.006497936	0.03475089	0.852476301	0.994 (0.928 - 1.064)	0.019978005	0.014468497	0.167342513	1.020 (0.992 - 1.050)	0.019978005	0.014468497	0.167342513	1.020 (0.992 - 1.050)	32.5214068	46	0.933281322	33.94328946	47	0.923066718	-0.00528401	0.004431306	0.239208776	0.006079296	0.001361483	TRUE	8.95E-11
GCST90302806	Glaucoma	49	-0.01951918	0.012064567	0.105685619	0.981 (0.958 - 1.004)	0.008145055	0.053105766	0.878759803	1.008 (0.909 - 1.119)	-0.012622915	0.020994492	0.547674245	0.987 (0.948 - 1.029)	-0.019551935	0.014970362	0.19153797	0.981 (0.952 - 1.010)	0.007622698	0.040322928	0.850857536	1.008 (0.931 - 1.091)	0.01053394	0.034689899	0.762699213	1.011 (0.944 - 1.082)	-0.01951918	0.014879691	0.18958758	0.981 (0.952 - 1.010)	-0.01951918	0.014879691	0.18958758	0.981 (0.952 - 1.010)	31.26114845	47	0.962468805	31.55563238	48	0.967874854	-0.002512562	0.004630054	0.589925526	0.006299545	0.00126376	TRUE	4.59E-12
GCST90302783	Glaucoma	48	-0.021416306	0.013319671	0.107863534	0.979 (0.954 - 1.005)	-0.003789968	0.058080203	0.9482545	0.996 (0.889 - 1.116)	-0.013687132	0.022867078	0.549471763	0.986 (0.943 - 1.032)	-0.021638403	0.016023542	0.176883471	0.979 (0.948 - 1.010)	-0.03049333	0.047201816	0.521408183	0.970 (0.884 - 1.064)	-0.010550845	0.036979648	0.776656478	0.990 (0.920 - 1.064)	-0.021416306	0.015907222	0.178197417	0.979 (0.949 - 1.010)	-0.021416306	0.015907222	0.178197417	0.979 (0.949 - 1.010)	32.85351876	46	0.927457059	32.95308956	47	0.939956397	-0.001552307	0.004919394	0.753772496	0.005840773	0.001320321	TRUE	2.49E-10
GCST90302760	Glaucoma	50	0.020611259	0.01286116	0.109023612	1.021 (0.995 - 1.047)	0.033913187	0.054712222	0.538290298	1.034 (0.929 - 1.152)	0.037676268	0.021053626	0.073528184	1.038 (0.996 - 1.082)	0.020960493	0.014760466	0.155595227	1.021 (0.992 - 1.051)	0.055130196	0.045777545	0.234256253	1.057 (0.966 - 1.156)	0.055130196	0.039170681	0.165610553	1.057 (0.979 - 1.141)	0.020611259	0.01464406	0.159284362	1.021 (0.992 - 1.051)	0.020611259	0.01464406	0.159284362	1.021 (0.992 - 1.051)	37.73123995	48	0.856419627	37.79491129	49	0.87760654	-0.001175983	0.004660464	0.801862009	0.006175053	0.001510591	TRUE	3.60E-10
GCST90302731	Glaucoma	50	0.019674135	0.012864849	0.126191611	1.020 (0.994 - 1.046)	0.037354406	0.052282876	0.478398639	1.038 (0.937 - 1.150)	0.026779917	0.021148735	0.205417997	1.027 (0.985 - 1.071)	0.020003495	0.014649575	0.172106657	1.020 (0.991 - 1.050)	0.04301489	0.040436402	0.292648847	1.044 (0.964 - 1.130)	0.032564626	0.030925193	0.297500206	1.033 (0.972 - 1.098)	0.019674135	0.014536845	0.175928554	1.020 (0.991 - 1.049)	0.019674135	0.014536845	0.175928554	1.020 (0.991 - 1.049)	38.25254592	48	0.841868007	38.37648317	49	0.862926888	-0.001598356	0.004540176	0.726343802	0.006412669	0.00152701	TRUE	9.53E-11
GCST90302720	Glaucoma	50	0.017583266	0.011680465	0.132232394	1.018 (0.995 - 1.041)	-0.00134217	0.055444442	0.980787472	0.999 (0.896 - 1.113)	0.02285394	0.020998605	0.276438348	1.023 (0.982 - 1.066)	0.017867049	0.015161959	0.238632031	1.018 (0.988 - 1.049)	0.065474193	0.046736106	0.167535409	1.068 (0.974 - 1.170)	-0.000536058	0.035772932	0.988104978	0.999 (0.932 - 1.072)	0.017583266	0.015070451	0.243316266	1.018 (0.988 - 1.048)	0.017583266	0.015070451	0.243316266	1.018 (0.988 - 1.048)	29.30917457	48	0.984716475	29.43498285	49	0.987944473	0.001697835	0.00478675	0.724372048	0.006378678	0.001169573	TRUE	5.63E-13
GCST90302810	Glaucoma	51	-0.018719316	0.012545051	0.135655292	0.981 (0.958 - 1.006)	-0.041271618	0.053783437	0.446545504	0.960 (0.864 - 1.066)	-0.006039102	0.02197078	0.783416346	0.994 (0.952 - 1.038)	-0.018797189	0.015019977	0.210759681	0.981 (0.953 - 1.011)	0.00746424	0.049307753	0.88028458	1.007 (0.915 - 1.110)	0.004857721	0.039525781	0.902678915	1.005 (0.930 - 1.086)	-0.018719316	0.014911868	0.209358985	0.981 (0.953 - 1.011)	-0.018719316	0.014911868	0.209358985	0.981 (0.953 - 1.011)	35.19710556	49	0.930960018	35.38757383	50	0.941291641	0.002020684	0.004630066	0.6644442	0.006532688	0.001403786	TRUE	7.59E-12
GCST90302695	Glaucoma	49	0.01879088	0.012814362	0.142541465	1.019 (0.994 - 1.045)	0.031851097	0.052427744	0.546427687	1.032 (0.932 - 1.144)	0.018328267	0.022283581	0.410791837	1.018 (0.975 - 1.064)	0.019151591	0.014775	0.194901101	1.019 (0.990 - 1.049)	0.03699798	0.049091323	0.454736837	1.038 (0.942 - 1.142)	0.04090606	0.041740852	0.331999619	1.042 (0.960 - 1.131)	0.01879088	0.014661712	0.199972696	1.019 (0.990 - 1.049)	0.01879088	0.014661712	0.199972696	1.019 (0.990 - 1.049)	36.59887422	47	0.862990043	36.66619438	48	0.88362435	-0.001177019	0.004536397	0.796412499	0.006299571	0.001454871	TRUE	7.56E-11
GCST90302745	Glaucoma	50	0.018122115	0.012376974	0.143144836	1.018 (0.994 - 1.043)	0.007226195	0.053599306	0.893318887	1.007 (0.907 - 1.119)	0.025911536	0.0213659	0.225224686	1.026 (0.984 - 1.070)	0.018454233	0.015086746	0.221251041	1.019 (0.989 - 1.049)	0.045263391	0.042602436	0.293235246	1.046 (0.962 - 1.137)	0.0108235	0.036110732	0.765650272	1.011 (0.942 - 1.085)	0.018122115	0.014973191	0.226162204	1.018 (0.989 - 1.049)	0.018122115	0.014973191	0.226162204	1.018 (0.989 - 1.049)	33.43601576	48	0.945277889	33.48083834	49	0.955742612	0.000978529	0.004621952	0.833226997	0.006288297	0.001327149	TRUE	1.31E-11
GCST90302673	Glaucoma	43	-0.020468323	0.014030913	0.144619629	0.980 (0.953 - 1.007)	-0.034485029	0.059913512	0.56804486	0.966 (0.859 - 1.086)	-0.017321816	0.023376141	0.458690946	0.983 (0.939 - 1.029)	-0.020745627	0.015981591	0.194254623	0.979 (0.949 - 1.011)	0.010867741	0.045478276	0.812294549	1.011 (0.925 - 1.105)	-0.02027027	0.036281957	0.579341824	0.980 (0.913 - 1.052)	-0.020468323	0.015862368	0.196922238	0.980 (0.950 - 1.011)	-0.020468323	0.015862368	0.196922238	0.980 (0.950 - 1.011)	32.80247038	41	0.815615731	32.86132814	42	0.842803361	0.001261704	0.005200625	0.809520054	0.005430083	0.00131122	TRUE	3.33E-09
GCST90302811	Glaucoma	48	0.017639191	0.012487858	0.157800617	1.018 (0.993 - 1.043)	0.03372438	0.052553446	0.524242693	1.034 (0.933 - 1.147)	0.029512206	0.020597835	0.151920153	1.030 (0.989 - 1.072)	0.017864421	0.014817683	0.227965969	1.018 (0.989 - 1.048)	0.008895777	0.041102177	0.829588629	1.009 (0.931 - 1.094)	0.042245811	0.033407887	0.212268924	1.043 (0.977 - 1.114)	0.017639191	0.014722175	0.230863452	1.018 (0.989 - 1.048)	0.017639191	0.014722175	0.230863452	1.018 (0.989 - 1.048)	33.71493063	46	0.910765235	33.81658912	47	0.925389873	-0.001467123	0.004601448	0.751291687	0.006215127	0.001338782	TRUE	2.57E-11
GCST90302662	Glaucoma	50	-0.019298354	0.013925396	0.165796141	0.981 (0.954 - 1.008)	-0.043487308	0.055043946	0.433386109	0.957 (0.860 - 1.067)	-0.025609211	0.022555276	0.256208685	0.975 (0.933 - 1.019)	-0.019328567	0.015485416	0.211965604	0.981 (0.952 - 1.011)	-0.041496002	0.048497073	0.396362071	0.959 (0.872 - 1.055)	-0.019917932	0.038638898	0.608529323	0.980 (0.909 - 1.057)	-0.019298354	0.015358129	0.20891433	0.981 (0.952 - 1.011)	-0.019298354	0.015358129	0.20891433	0.981 (0.952 - 1.011)	40.07476925	48	0.784985488	40.28418695	49	0.807948799	0.002187382	0.004779891	0.649288962	0.006371167	0.001589853	TRUE	2.83E-10
GCST90302691	Glaucoma	47	0.020466712	0.015060445	0.174155692	1.021 (0.991 - 1.051)	-0.059716687	0.061246943	0.334765258	0.942 (0.835 - 1.062)	0.021127937	0.023857967	0.375848446	1.021 (0.975 - 1.070)	0.020693514	0.016235544	0.202457614	1.021 (0.989 - 1.054)	0.071750931	0.049331778	0.152609673	1.074 (0.975 - 1.183)	0.021642339	0.036587958	0.557071092	1.022 (0.951 - 1.098)	0.020466712	0.016080671	0.203105927	1.021 (0.989 - 1.053)	0.020466712	0.016080671	0.203105927	1.021 (0.989 - 1.053)	38.50743059	45	0.741877993	40.34828764	46	0.707103749	0.007049289	0.005195595	0.181618102	0.00555566	0.001593847	TRUE	4.66E-08
GCST90302751	Glaucoma	45	-0.017260718	0.01281964	0.17816462	0.983 (0.958 - 1.008)	0.023902703	0.054738495	0.664535044	1.024 (0.920 - 1.140)	-0.003376889	0.022179907	0.878989819	0.997 (0.954 - 1.041)	-0.017421133	0.014984734	0.244995036	0.983 (0.954 - 1.012)	0.013866761	0.046107428	0.765022515	1.014 (0.926 - 1.110)	0.010096446	0.036511735	0.783438894	1.010 (0.940 - 1.085)	-0.017260718	0.014859339	0.245394981	0.983 (0.955 - 1.012)	-0.017260718	0.014859339	0.245394981	0.983 (0.955 - 1.012)	32.13905529	43	0.887599358	32.74954909	44	0.893866392	-0.003668565	0.004695216	0.438882842	0.005554327	0.001294991	TRUE	1.18E-09
GCST90302701	Glaucoma	50	-0.01732959	0.01300387	0.182647129	0.983 (0.958 - 1.008)	-0.025930296	0.052837287	0.625834151	0.974 (0.879 - 1.081)	-0.015879315	0.022784394	0.485841475	0.984 (0.941 - 1.029)	-0.01755678	0.014915927	0.239175841	0.983 (0.954 - 1.012)	-0.015776023	0.047418255	0.740780478	0.984 (0.897 - 1.080)	-0.012998902	0.038298156	0.735748893	0.987 (0.916 - 1.064)	-0.01732959	0.014806492	0.241838104	0.983 (0.955 - 1.012)	-0.01732959	0.014806492	0.241838104	0.983 (0.955 - 1.012)	37.76647076	48	0.855461473	37.79522521	49	0.877598886	0.000776532	0.004579379	0.866059896	0.006380227	0.001487395	TRUE	6.91E-11
GCST90302795	Glaucoma	47	0.019298388	0.014496931	0.183121552	1.019 (0.991 - 1.049)	0.019646479	0.052840611	0.71178208	1.020 (0.920 - 1.131)	0.032713832	0.022788873	0.151139607	1.033 (0.988 - 1.080)	0.019763722	0.015021581	0.188278592	1.020 (0.990 - 1.050)	0.044019114	0.050336898	0.38639447	1.045 (0.947 - 1.153)	0.044019114	0.041082994	0.289548601	1.045 (0.964 - 1.133)	0.019298388	0.014875815	0.194528145	1.019 (0.990 - 1.050)	0.019298388	0.014875815	0.194528145	1.019 (0.990 - 1.050)	43.68657296	45	0.527624464	43.68662009	46	0.569649581	-3.12E-05	0.00454419	0.994552734	0.006028585	0.001723016	TRUE	1.16E-08
GCST90302791	Glaucoma	51	0.020253057	0.01531557	0.186040486	1.020 (0.990 - 1.052)	-0.040564334	0.056538849	0.476497167	0.960 (0.860 - 1.073)	0.027244474	0.022943481	0.235046071	1.028 (0.982 - 1.075)	0.020591718	0.01561389	0.187233407	1.021 (0.990 - 1.053)	0.034124605	0.052630609	0.519706314	1.035 (0.933 - 1.147)	0.031157835	0.042414712	0.466014714	1.032 (0.949 - 1.121)	0.020253057	0.015450358	0.189909436	1.020 (0.990 - 1.052)	0.020253057	0.015450358	0.189909436	1.020 (0.990 - 1.052)	47.88095537	49	0.51849467	49.13141012	50	0.508194048	0.005423207	0.004849782	0.268918098	0.00645472	0.001931128	TRUE	8.99E-09
GCST90302798	Glaucoma	48	-0.014821256	0.011434859	0.19492491	0.985 (0.963 - 1.008)	-0.015772184	0.05454029	0.773739859	0.984 (0.885 - 1.095)	-0.012050529	0.022381052	0.590283347	0.988 (0.946 - 1.032)	-0.014966643	0.015229809	0.325745092	0.985 (0.956 - 1.015)	0.00333935	0.044389913	0.940352851	1.003 (0.920 - 1.095)	-0.010391572	0.036353054	0.776248048	0.990 (0.922 - 1.063)	-0.014821256	0.015148408	0.32787476	0.985 (0.956 - 1.015)	-0.014821256	0.015148408	0.32787476	0.985 (0.956 - 1.015)	26.7805929	46	0.989493252	26.7809223	47	0.992273557	8.46E-05	0.004661113	0.985598135	0.006113776	0.001053436	TRUE	5.27E-13
GCST90302817	Glaucoma	49	-0.016019003	0.012434778	0.197661721	0.984 (0.960 - 1.008)	-0.01051401	0.054740557	0.848514955	0.990 (0.889 - 1.102)	-0.019206325	0.020664309	0.352658837	0.981 (0.942 - 1.022)	-0.016258428	0.015308525	0.288212723	0.984 (0.955 - 1.014)	-0.038034427	0.046455341	0.416986265	0.963 (0.879 - 1.054)	-0.011151122	0.038180312	0.771495803	0.989 (0.918 - 1.066)	-0.016019003	0.015200144	0.291941598	0.984 (0.955 - 1.014)	-0.016019003	0.015200144	0.291941598	0.984 (0.955 - 1.014)	32.11247076	47	0.952094318	32.12342904	48	0.961966025	-0.000500032	0.004776681	0.917073762	0.006336594	0.001262152	TRUE	3.45E-12
GCST90302768	Glaucoma	50	0.016424086	0.013042392	0.207927479	1.017 (0.991 - 1.043)	-0.042156858	0.051077001	0.413251146	0.959 (0.867 - 1.060)	0.020652727	0.020946662	0.324149101	1.021 (0.980 - 1.064)	0.016740622	0.014323428	0.242501107	1.017 (0.989 - 1.046)	0.021211541	0.04788673	0.659749619	1.021 (0.930 - 1.122)	0.015852672	0.036539193	0.66629881	1.016 (0.946 - 1.091)	0.016424086	0.014204835	0.247586231	1.017 (0.989 - 1.045)	0.016424086	0.014204835	0.247586231	1.017 (0.989 - 1.045)	39.8827048	48	0.791397923	41.30838369	49	0.774418627	0.005295067	0.004434663	0.238338465	0.006410063	0.001619554	TRUE	3.22E-10
GCST90302660	Glaucoma	50	-0.014719665	0.012495253	0.238788393	0.985 (0.962 - 1.010)	0.025367163	0.058454723	0.666259997	1.026 (0.915 - 1.150)	-0.015839614	0.021348186	0.458108339	0.984 (0.944 - 1.026)	-0.014946929	0.0153801	0.331132346	0.985 (0.956 - 1.015)	-0.001547444	0.046130679	0.97337642	0.998 (0.912 - 1.093)	-0.005911813	0.039568906	0.881846911	0.994 (0.920 - 1.074)	-0.014719665	0.01527529	0.335233502	0.985 (0.956 - 1.015)	-0.014719665	0.01527529	0.335233502	0.985 (0.956 - 1.015)	32.28266471	48	0.960172678	32.78742145	49	0.963633155	-0.00353013	0.004968779	0.480855301	0.006118151	0.001280444	TRUE	2.10E-11
GCST90302700	Glaucoma	49	-0.015314005	0.0132578	0.248051955	0.985 (0.960 - 1.011)	0.028747326	0.05019886	0.569598477	1.029 (0.933 - 1.136)	-0.022978583	0.021186182	0.278097807	0.977 (0.938 - 1.019)	-0.015444506	0.014253341	0.278555076	0.985 (0.958 - 1.013)	0.002488362	0.045796471	0.956893603	1.002 (0.916 - 1.097)	-0.019615699	0.04645286	0.674712704	0.981 (0.895 - 1.074)	-0.015314005	0.014121025	0.278150901	0.985 (0.958 - 1.012)	-0.015314005	0.014121025	0.278150901	0.985 (0.958 - 1.012)	41.4742279	47	0.700006273	42.31085031	48	0.704198075	-0.003965058	0.004334957	0.365033462	0.00627429	0.001651515	TRUE	1.12E-09
GCST90302782	Glaucoma	45	-0.017424739	0.015196907	0.251547902	0.983 (0.954 - 1.012)	-0.026447755	0.056112056	0.639781978	0.974 (0.872 - 1.087)	-0.017062583	0.023570814	0.469135691	0.983 (0.939 - 1.030)	-0.017509818	0.015523147	0.259327863	0.983 (0.953 - 1.013)	-0.003032567	0.046776079	0.948601754	0.997 (0.910 - 1.093)	-0.006399975	0.038563353	0.868948649	0.994 (0.921 - 1.072)	-0.017424739	0.015388371	0.257495045	0.983 (0.954 - 1.013)	-0.017424739	0.015388371	0.257495045	0.983 (0.954 - 1.013)	42.88394096	43	0.476294027	42.91190163	44	0.518214173	0.000820454	0.004906599	0.867985209	0.005903196	0.001678371	TRUE	1.49E-08
GCST90302752	Glaucoma	47	-0.013816229	0.012135195	0.254901108	0.986 (0.963 - 1.010)	0.007051634	0.053055697	0.894857108	1.007 (0.908 - 1.117)	0.000301902	0.021565114	0.988830327	1.000 (0.959 - 1.043)	-0.013800097	0.014874335	0.353522189	0.986 (0.958 - 1.015)	0.021108876	0.047562371	0.659257335	1.021 (0.930 - 1.121)	0.03030018	0.039975981	0.452340922	1.031 (0.953 - 1.115)	-0.013816229	0.014774048	0.349701295	0.986 (0.958 - 1.015)	-0.013816229	0.014774048	0.349701295	0.986 (0.958 - 1.015)	30.86733788	45	0.946310726	31.03504254	46	0.955390499	-0.001891338	0.004618453	0.684102707	0.006029994	0.001211843	TRUE	1.36E-11
GCST90302742	Glaucoma	50	0.015745331	0.013992549	0.260476585	1.016 (0.988 - 1.044)	0.055910916	0.053204633	0.298582365	1.058 (0.953 - 1.174)	0.016185289	0.021051794	0.441993145	1.016 (0.975 - 1.059)	0.015990899	0.014981355	0.285797239	1.016 (0.987 - 1.046)	0.011021657	0.044316408	0.804629418	1.011 (0.927 - 1.103)	0.020267407	0.034011728	0.553988349	1.020 (0.955 - 1.091)	0.015745331	0.014852233	0.28908444	1.016 (0.987 - 1.046)	0.015745331	0.014852233	0.28908444	1.016 (0.987 - 1.046)	42.87360648	48	0.682378016	43.49168508	49	0.69521897	-0.003627546	0.004614143	0.435626301	0.006420173	0.001694376	TRUE	7.60E-10
GCST90302672	Glaucoma	47	0.016452528	0.015245603	0.280513991	1.017 (0.987 - 1.047)	-0.052386466	0.063284912	0.41215939	0.949 (0.838 - 1.074)	-0.001923338	0.023494791	0.934756209	0.998 (0.953 - 1.045)	0.016725947	0.016444122	0.309087612	1.017 (0.985 - 1.050)	-0.009684346	0.047957384	0.84085678	0.990 (0.902 - 1.088)	-0.009684346	0.033341376	0.772769605	0.990 (0.928 - 1.057)	0.016452528	0.0163062	0.31298722	1.017 (0.985 - 1.050)	0.016452528	0.0163062	0.31298722	1.017 (0.985 - 1.050)	38.94332061	45	0.725210392	40.2106904	46	0.712466855	0.006048297	0.005372562	0.266229054	0.005800761	0.001565756	TRUE	7.62E-09
GCST90302656	Glaucoma	48	0.017161751	0.015936658	0.281537193	1.017 (0.986 - 1.050)	-0.003520859	0.058625219	0.952370345	0.996 (0.888 - 1.118)	0.012985041	0.024684806	0.598864743	1.013 (0.965 - 1.063)	0.017483983	0.016220686	0.281086499	1.018 (0.986 - 1.051)	0.006611392	0.062500483	0.916205939	1.007 (0.891 - 1.138)	0.006611392	0.053760697	0.902648761	1.007 (0.906 - 1.118)	0.017161751	0.016052231	0.285015902	1.017 (0.986 - 1.050)	0.017161751	0.016052231	0.285015902	1.017 (0.986 - 1.050)	46.19050279	46	0.464387517	46.32565641	47	0.500389396	0.001858758	0.005066481	0.715395642	0.006052818	0.001802726	TRUE	2.40E-08
GCST90302819	Glaucoma	48	0.013762324	0.012858354	0.28448334	1.014 (0.989 - 1.040)	-0.023999278	0.059256852	0.687351726	0.976 (0.869 - 1.097)	0.000836261	0.024245487	0.972485302	1.001 (0.954 - 1.050)	0.013895725	0.016361879	0.395728616	1.014 (0.982 - 1.047)	-0.005253852	0.044680306	0.906895469	0.995 (0.911 - 1.086)	0.000770776	0.036148022	0.98307845	1.001 (0.932 - 1.074)	0.013762324	0.016266948	0.397536084	1.014 (0.982 - 1.047)	0.013762324	0.016266948	0.397536084	1.014 (0.982 - 1.047)	28.92760167	46	0.976872038	29.36678973	47	0.979473319	0.003357015	0.005065567	0.510821744	0.00596022	0.001142464	TRUE	7.38E-12
GCST90302787	Glaucoma	49	-0.016498714	0.015600843	0.290259404	0.984 (0.954 - 1.014)	-0.049770829	0.055762647	0.376646591	0.951 (0.853 - 1.061)	-0.046390665	0.022225355	0.036862319	0.955 (0.914 - 0.997)	-0.016885802	0.015342135	0.27106375	0.983 (0.954 - 1.013)	-0.076635542	0.049288612	0.126555357	0.926 (0.841 - 1.020)	-0.070667249	0.03522261	0.050476065	0.932 (0.870 - 0.998)	-0.016498714	0.015184887	0.277248118	0.984 (0.955 - 1.013)	-0.016498714	0.015600843	0.290259404	0.984 (0.954 - 1.014)	50.25228497	47	0.345885719	50.66571982	48	0.368816471	0.002990527	0.004809204	0.53705583	0.006137423	0.001968982	TRUE	8.11E-08
GCST90302779	Glaucoma	50	-0.016717433	0.01584198	0.291305713	0.983 (0.953 - 1.014)	0.022143644	0.057620327	0.702451466	1.022 (0.913 - 1.145)	-0.019906262	0.022206596	0.370032695	0.980 (0.939 - 1.024)	-0.017018805	0.015520162	0.272833318	0.983 (0.954 - 1.013)	-0.038847816	0.045109787	0.393331508	0.962 (0.881 - 1.051)	-0.022963623	0.034018302	0.502825058	0.977 (0.914 - 1.045)	-0.016717433	0.015358231	0.27637448	0.983 (0.954 - 1.013)	-0.016717433	0.01584198	0.291305713	0.983 (0.953 - 1.014)	51.60591668	48	0.334729997	52.13538984	49	0.352987954	-0.003481607	0.004961202	0.486213486	0.006413729	0.002024949	TRUE	2.99E-08
GCST90302822	Glaucoma	50	0.013598734	0.012943273	0.293423462	1.014 (0.988 - 1.040)	-0.01854565	0.05298881	0.727875954	0.982 (0.885 - 1.089)	0.009849368	0.021493452	0.64677304	1.010 (0.968 - 1.053)	0.013790533	0.01480541	0.351619658	1.014 (0.985 - 1.044)	-0.000848702	0.044426969	0.984836275	0.999 (0.916 - 1.090)	-0.006574265	0.038861121	0.866356781	0.993 (0.921 - 1.072)	0.013598734	0.014701113	0.35495867	1.014 (0.985 - 1.043)	0.013598734	0.014701113	0.35495867	1.014 (0.985 - 1.043)	37.58384405	48	0.860388192	37.98252634	49	0.872980113	0.002893465	0.004582525	0.530766138	0.006426905	0.001474971	TRUE	4.28E-11
GCST90302716	Glaucoma	48	0.014487896	0.013892633	0.297018994	1.015 (0.987 - 1.043)	0.068402943	0.058983826	0.252159278	1.071 (0.954 - 1.202)	0.017206656	0.022604942	0.446543592	1.017 (0.973 - 1.063)	0.014598573	0.01588049	0.357950571	1.015 (0.984 - 1.047)	0.023663791	0.051364907	0.647138834	1.024 (0.926 - 1.132)	0.042472955	0.042233995	0.319729729	1.043 (0.960 - 1.133)	0.014487896	0.015754093	0.357767507	1.015 (0.984 - 1.046)	0.014487896	0.015754093	0.357767507	1.015 (0.984 - 1.046)	35.64969554	46	0.864701077	36.54939288	47	0.864309545	-0.004785046	0.005044729	0.347819639	0.005820146	0.001420173	TRUE	1.10E-09
GCST90302733	Glaucoma	49	0.012571323	0.012171335	0.301667948	1.013 (0.989 - 1.037)	0.013603042	0.053061135	0.798787501	1.014 (0.914 - 1.125)	0.031261765	0.020635472	0.129784363	1.032 (0.991 - 1.074)	0.012755567	0.014851874	0.390421983	1.013 (0.984 - 1.043)	0.053961201	0.048798142	0.274322905	1.055 (0.959 - 1.161)	0.051000499	0.042801932	0.239297446	1.052 (0.968 - 1.144)	0.012571323	0.014756791	0.394269096	1.013 (0.984 - 1.042)	0.012571323	0.014756791	0.394269096	1.013 (0.984 - 1.042)	32.65339788	47	0.944508536	32.65380764	48	0.955751451	-9.30E-05	0.004596205	0.983935577	0.006338274	0.001267676	TRUE	3.72E-12
GCST90302696	Glaucoma	50	-0.013034002	0.012657375	0.303124783	0.987 (0.963 - 1.012)	0.047878025	0.051101067	0.353485932	1.049 (0.949 - 1.160)	-0.000866042	0.021084216	0.967235792	0.999 (0.959 - 1.041)	-0.013110916	0.014399508	0.362552882	0.987 (0.960 - 1.015)	0.0329774	0.0442854	0.460036219	1.034 (0.948 - 1.127)	0.02622958	0.034611746	0.452186239	1.027 (0.959 - 1.099)	-0.013034002	0.014286157	0.361583514	0.987 (0.960 - 1.015)	-0.013034002	0.014286157	0.361583514	0.987 (0.960 - 1.015)	36.92252468	48	0.87739046	38.46383281	49	0.860636041	-0.005460743	0.004398524	0.220455901	0.006386131	0.001492361	TRUE	7.11E-11
GCST90302769	Glaucoma	48	0.016926316	0.016490769	0.304697622	1.017 (0.985 - 1.050)	-0.047652255	0.058913403	0.422763865	0.953 (0.849 - 1.070)	0.011118491	0.023910319	0.641925703	1.011 (0.965 - 1.060)	0.017290955	0.015844601	0.275148052	1.017 (0.986 - 1.050)	0.069828333	0.060328622	0.252930558	1.072 (0.953 - 1.207)	0.049791805	0.045483415	0.279215926	1.051 (0.961 - 1.149)	0.016926316	0.015667872	0.279999691	1.017 (0.986 - 1.049)	0.016926316	0.016490769	0.304697622	1.017 (0.985 - 1.050)	50.63242146	46	0.295753187	52.06664975	47	0.283274669	0.005880814	0.005151856	0.259571942	0.006241274	0.00202168	TRUE	7.61E-08
GCST90302736	Glaucoma	50	-0.012993172	0.012692236	0.305972153	0.987 (0.963 - 1.012)	-0.077220916	0.050783975	0.134926755	0.926 (0.838 - 1.023)	-0.019047777	0.020265452	0.347261789	0.981 (0.943 - 1.021)	-0.013131745	0.014050173	0.349977827	0.987 (0.960 - 1.015)	-0.015672998	0.044704909	0.72740032	0.984 (0.902 - 1.075)	-0.014430978	0.035348216	0.68486729	0.986 (0.920 - 1.056)	-0.012993172	0.013933784	0.35108121	0.987 (0.960 - 1.014)	-0.012993172	0.013933784	0.35108121	0.987 (0.960 - 1.014)	38.92714967	48	0.821870093	40.6568948	49	0.796050741	0.005822255	0.004426904	0.19469187	0.006431492	0.001577069	TRUE	1.63E-10
GCST90302759	Glaucoma	49	0.012930141	0.012662654	0.307195669	1.013 (0.988 - 1.038)	0.015372184	0.050253077	0.761035164	1.015 (0.920 - 1.121)	0.011032366	0.0204741	0.589993835	1.011 (0.971 - 1.052)	0.01317351	0.01420439	0.353705778	1.013 (0.985 - 1.042)	-0.009656917	0.042776048	0.822350294	0.990 (0.911 - 1.077)	0.000370238	0.034041396	0.991367367	1.000 (0.936 - 1.069)	0.012930141	0.014086704	0.358672894	1.013 (0.985 - 1.041)	0.012930141	0.014086704	0.358672894	1.013 (0.985 - 1.041)	38.78316477	47	0.797506591	38.78572761	48	0.826169225	-0.000221654	0.004378399	0.959839242	0.006277247	0.001504976	TRUE	1.72E-10
GCST90302818	Glaucoma	48	0.014244915	0.013953625	0.307313394	1.014 (0.987 - 1.042)	-0.014959434	0.054873563	0.786368178	0.985 (0.885 - 1.097)	0.01690666	0.022745169	0.457295386	1.017 (0.973 - 1.063)	0.014541567	0.015529707	0.349082223	1.015 (0.984 - 1.046)	0.000896613	0.041787867	0.982972493	1.001 (0.922 - 1.086)	0.00930245	0.031525244	0.769232826	1.009 (0.949 - 1.074)	0.014244915	0.015397883	0.354902626	1.014 (0.984 - 1.045)	0.014244915	0.015397883	0.354902626	1.014 (0.984 - 1.045)	38.28922022	46	0.783246864	38.59667875	47	0.803625973	0.002620495	0.004725961	0.581929992	0.006075686	0.001498297	TRUE	5.83E-10
GCST90302775	Glaucoma	46	0.014936007	0.015708008	0.341678991	1.015 (0.984 - 1.047)	-0.032208718	0.059410982	0.590461398	0.968 (0.862 - 1.088)	0.022378091	0.023640662	0.343846091	1.023 (0.976 - 1.071)	0.015141154	0.016409404	0.356157309	1.015 (0.983 - 1.048)	0.032087413	0.049083668	0.516613309	1.033 (0.938 - 1.137)	0.033685056	0.047237242	0.479463403	1.034 (0.943 - 1.135)	0.014936007	0.016262538	0.358393659	1.015 (0.983 - 1.048)	0.014936007	0.016262538	0.358393659	1.015 (0.983 - 1.048)	41.30274453	44	0.587886642	41.9834467	45	0.600493163	0.00422489	0.005120788	0.413795788	0.00604728	0.001626457	TRUE	3.41E-09
GCST90302649	Glaucoma	48	0.014115978	0.015532299	0.36344807	1.014 (0.984 - 1.046)	-0.055184262	0.058370995	0.349391611	0.946 (0.844 - 1.061)	0.01446768	0.024005104	0.546713717	1.015 (0.968 - 1.063)	0.014197607	0.016198719	0.380777387	1.014 (0.983 - 1.047)	0.033141172	0.04896066	0.501791375	1.034 (0.939 - 1.138)	0.036439196	0.041234713	0.381355282	1.037 (0.957 - 1.124)	0.014115978	0.016050953	0.379158446	1.014 (0.983 - 1.047)	0.014115978	0.016050953	0.379158446	1.014 (0.983 - 1.047)	42.48681917	46	0.620201797	44.01165239	47	0.597085425	0.006200221	0.005021067	0.22316009	0.006155218	0.001700814	TRUE	4.20E-09
GCST90302717	Glaucoma	47	-0.012373199	0.013710436	0.366809518	0.988 (0.962 - 1.015)	0.043025745	0.050796551	0.401465783	1.044 (0.945 - 1.153)	-0.015041758	0.02194452	0.493063263	0.985 (0.944 - 1.028)	-0.012410912	0.014374277	0.387911408	0.988 (0.960 - 1.016)	0.002901122	0.053045002	0.95662092	1.003 (0.904 - 1.113)	-0.024214832	0.048271551	0.618314905	0.976 (0.888 - 1.073)	-0.012373199	0.014242303	0.384976284	0.988 (0.961 - 1.016)	-0.012373199	0.014242303	0.384976284	0.988 (0.961 - 1.016)	41.33758844	45	0.627870844	42.62848734	46	0.614271953	-0.005013429	0.004412541	0.261897101	0.006128351	0.001647574	TRUE	2.66E-09
GCST90302654	Glaucoma	51	-0.012065348	0.013839217	0.383304935	0.988 (0.962 - 1.015)	0.006841855	0.050633285	0.893066094	1.007 (0.912 - 1.112)	-0.034645599	0.020410619	0.089615379	0.966 (0.928 - 1.005)	-0.012299958	0.013756044	0.371242006	0.988 (0.961 - 1.015)	-0.066569877	0.051336627	0.200675795	0.936 (0.846 - 1.035)	-0.057250864	0.038457841	0.142856089	0.944 (0.876 - 1.018)	-0.012065348	0.013622864	0.375795943	0.988 (0.962 - 1.015)	-0.012065348	0.013839217	0.383304935	0.988 (0.962 - 1.015)	51.44234185	49	0.378332158	51.60077025	50	0.411007441	-0.001683608	0.004333979	0.699353212	0.006513562	0.001989447	TRUE	1.18E-08
GCST90302671	Glaucoma	48	-0.011456258	0.01317642	0.384600239	0.989 (0.963 - 1.014)	-0.014705745	0.053997013	0.786576562	0.985 (0.886 - 1.095)	-0.010805161	0.021822891	0.620508581	0.989 (0.948 - 1.032)	-0.011596184	0.014485037	0.423384701	0.988 (0.961 - 1.017)	-0.022806132	0.045444038	0.618115345	0.977 (0.894 - 1.069)	-0.015848488	0.03400598	0.643332468	0.984 (0.921 - 1.052)	-0.011456258	0.014362199	0.425063536	0.989 (0.961 - 1.017)	-0.011456258	0.014362199	0.425063536	0.989 (0.961 - 1.017)	39.55560601	46	0.73750522	39.55950324	47	0.771063189	0.000288302	0.004618173	0.950492651	0.005884246	0.001526533	TRUE	2.82E-09
GCST90302758	Glaucoma	52	0.009927529	0.011645187	0.393936333	1.010 (0.987 - 1.033)	-0.002921678	0.052052906	0.955462728	0.997 (0.900 - 1.104)	0.011886938	0.020762775	0.566975151	1.012 (0.972 - 1.054)	0.010066801	0.014447132	0.485926252	1.010 (0.982 - 1.039)	0.012775752	0.041765248	0.760930309	1.013 (0.933 - 1.099)	0.019394391	0.039528679	0.625784863	1.020 (0.944 - 1.102)	0.009927529	0.014356608	0.489254251	1.010 (0.982 - 1.039)	0.009927529	0.014356608	0.489254251	1.010 (0.982 - 1.039)	33.48922052	50	0.964839551	33.55517187	51	0.971808517	0.001151361	0.004483321	0.798379327	0.006605085	0.001292509	TRUE	8.34E-13
GCST90302756	Glaucoma	51	0.012927994	0.015212851	0.395432163	1.013 (0.983 - 1.044)	-0.00099864	0.055531139	0.985725104	0.999 (0.896 - 1.114)	0.023996307	0.022738079	0.291271819	1.024 (0.980 - 1.071)	0.013109138	0.015232128	0.38944503	1.013 (0.983 - 1.044)	0.085243349	0.052093201	0.108043817	1.089 (0.983 - 1.206)	0.048218507	0.038499302	0.21623199	1.049 (0.973 - 1.132)	0.012927994	0.015071632	0.391019471	1.013 (0.984 - 1.043)	0.012927994	0.015212851	0.395432163	1.013 (0.983 - 1.044)	50.87067387	49	0.399820541	50.94137753	50	0.436369848	0.001253647	0.004803855	0.79521183	0.006523759	0.001962559	TRUE	8.39E-09
GCST90302755	Glaucoma	49	0.011098945	0.013100333	0.396869075	1.011 (0.986 - 1.037)	-0.035681572	0.060045479	0.555199755	0.965 (0.858 - 1.085)	0.002822704	0.022499336	0.900161612	1.003 (0.960 - 1.048)	0.011224297	0.015464164	0.467945256	1.011 (0.981 - 1.042)	-0.00373218	0.047158944	0.937249938	0.996 (0.908 - 1.093)	-0.007632464	0.039693924	0.848331795	0.992 (0.918 - 1.073)	0.011098945	0.01534933	0.469624691	1.011 (0.981 - 1.042)	0.011098945	0.01534933	0.469624691	1.011 (0.981 - 1.042)	34.31506813	47	0.915969328	34.96447739	48	0.919947077	0.004080302	0.005063293	0.424382574	0.00601982	0.001347725	TRUE	1.10E-10
GCST90302674	Glaucoma	46	0.011328536	0.013469202	0.400308963	1.011 (0.985 - 1.038)	-0.10478786	0.055591962	0.066052232	0.901 (0.808 - 1.004)	-0.00497074	0.022643621	0.826244587	0.995 (0.952 - 1.040)	0.01150665	0.014869795	0.439033075	1.012 (0.983 - 1.041)	-0.0175612	0.049513669	0.724490818	0.983 (0.892 - 1.083)	-0.027033859	0.036301891	0.460327362	0.973 (0.906 - 1.045)	0.011328536	0.014737641	0.442083041	1.011 (0.983 - 1.041)	0.011328536	0.014737641	0.442083041	1.011 (0.983 - 1.041)	32.89465914	44	0.890375317	37.58723098	45	0.775649769	0.010349218	0.004777515	0.035752474	0.005699543	0.001449906	TRUE	3.50E-09
GCST90302661	Glaucoma	52	0.01116884	0.013587002	0.411063323	1.011 (0.985 - 1.039)	-0.013156438	0.052582143	0.803452249	0.987 (0.890 - 1.094)	0.00056441	0.022507765	0.979994145	1.001 (0.957 - 1.046)	0.011395601	0.014639395	0.436321297	1.011 (0.983 - 1.041)	-0.067309011	0.063602526	0.294916591	0.935 (0.825 - 1.059)	-0.07788879	0.061519271	0.211234528	0.925 (0.820 - 1.044)	0.01116884	0.014502729	0.441228795	1.011 (0.983 - 1.040)	0.01116884	0.014502729	0.441228795	1.011 (0.983 - 1.040)	44.5312434	50	0.691756534	44.76287657	51	0.718347547	0.002179931	0.004529418	0.632415147	0.006605085	0.001722509	TRUE	3.37E-10
GCST90302653	Glaucoma	46	0.012193275	0.014845998	0.41146555	1.012 (0.983 - 1.042)	0.051002124	0.05569679	0.364810449	1.052 (0.943 - 1.174)	-0.005310027	0.022249364	0.811369445	0.995 (0.952 - 1.039)	0.012354405	0.0156293	0.429256619	1.012 (0.982 - 1.044)	-0.021904438	0.046305836	0.638472356	0.978 (0.893 - 1.071)	-0.027930564	0.040997682	0.499190662	0.972 (0.897 - 1.054)	0.012193275	0.015495448	0.431343924	1.012 (0.982 - 1.043)	0.012193275	0.015495448	0.431343924	1.012 (0.982 - 1.043)	40.78069432	44	0.610392108	41.30693975	45	0.629162335	-0.003546666	0.004889069	0.472030492	0.005968917	0.001592237	TRUE	3.69E-09
GCST90302694	Glaucoma	50	0.009538925	0.011906569	0.42304595	1.010 (0.986 - 1.033)	-0.013337702	0.051525727	0.796853837	0.987 (0.892 - 1.092)	0.016790555	0.02158324	0.436601969	1.017 (0.975 - 1.061)	0.009652318	0.014569859	0.507660244	1.010 (0.981 - 1.039)	0.065439522	0.042623372	0.131143392	1.068 (0.982 - 1.161)	0.053266959	0.037444363	0.161198177	1.055 (0.980 - 1.135)	0.009538925	0.014471623	0.50980148	1.010 (0.981 - 1.039)	0.009538925	0.014471623	0.50980148	1.010 (0.981 - 1.039)	32.95518768	48	0.951905592	33.16919132	49	0.959430646	0.002063327	0.004460232	0.645737675	0.006359803	0.001276194	TRUE	3.65E-12
GCST90302687	Glaucoma	49	-0.011084098	0.013859983	0.423873383	0.989 (0.962 - 1.016)	0.013641649	0.056140603	0.80906991	1.014 (0.908 - 1.132)	-0.007645235	0.022205414	0.730623702	0.992 (0.950 - 1.037)	-0.011050712	0.015805722	0.484452729	0.989 (0.959 - 1.020)	-0.071626876	0.050067589	0.159021959	0.931 (0.844 - 1.027)	-0.074323622	0.051284357	0.153771302	0.928 (0.840 - 1.027)	-0.011084098	0.015685541	0.479787574	0.989 (0.959 - 1.020)	-0.011084098	0.015685541	0.479787574	0.989 (0.959 - 1.020)	37.26684434	47	0.844447584	37.47724322	48	0.86321791	-0.002244622	0.004893521	0.648569111	0.006289284	0.001442259	TRUE	6.80E-11
GCST90302846	Glaucoma	50	0.01058261	0.01337763	0.428904544	1.011 (0.984 - 1.037)	-0.021607337	0.055419018	0.698342413	0.979 (0.878 - 1.091)	0.004772976	0.023273976	0.837511337	1.005 (0.960 - 1.052)	0.01072513	0.015496577	0.488876613	1.011 (0.981 - 1.042)	0.020852483	0.049868671	0.677665876	1.021 (0.926 - 1.126)	-0.021994938	0.043929409	0.618832197	0.978 (0.898 - 1.066)	0.01058261	0.015375328	0.491273237	1.011 (0.981 - 1.042)	0.01058261	0.015375328	0.491273237	1.011 (0.981 - 1.042)	36.72865391	48	0.882123773	37.09417113	49	0.893960797	0.002897448	0.004792496	0.548305334	0.006459395	0.001426736	TRUE	1.74E-11
GCST90302697	Glaucoma	49	0.010131374	0.012942774	0.433754946	1.010 (0.985 - 1.036)	0.025646207	0.049895987	0.609664918	1.026 (0.930 - 1.131)	0.018255679	0.021218807	0.389594086	1.018 (0.977 - 1.062)	0.010379115	0.014070273	0.460719448	1.010 (0.983 - 1.039)	0.026646349	0.046872218	0.572353072	1.027 (0.937 - 1.126)	0.045031567	0.044114412	0.312471275	1.046 (0.959 - 1.141)	0.010131374	0.013955314	0.467846833	1.010 (0.983 - 1.038)	0.010131374	0.013955314	0.467846833	1.010 (0.983 - 1.038)	41.18243139	47	0.711299849	41.28732239	48	0.742477342	-0.001398344	0.004317624	0.747474218	0.006299571	0.001588005	TRUE	4.37E-10
GCST90302837	Glaucoma	50	0.009919569	0.012673124	0.43378873	1.010 (0.985 - 1.035)	-0.050276899	0.052491802	0.342960843	0.951 (0.858 - 1.054)	0.018706003	0.021443281	0.383018566	1.019 (0.977 - 1.063)	0.010080876	0.014666688	0.491873885	1.010 (0.982 - 1.040)	0.034533412	0.048324063	0.478233875	1.035 (0.942 - 1.138)	0.030635453	0.04362626	0.485861359	1.031 (0.947 - 1.123)	0.009919569	0.014555119	0.495544091	1.010 (0.982 - 1.039)	0.009919569	0.014555119	0.495544091	1.010 (0.982 - 1.039)	35.72306341	48	0.904838299	37.1476991	49	0.89276311	0.005433586	0.004552339	0.238507808	0.00641198	0.001428406	TRUE	2.46E-11
GCST90302792	Glaucoma	48	0.010482399	0.013671889	0.443252854	1.011 (0.984 - 1.038)	0.030909823	0.05403225	0.570064908	1.031 (0.928 - 1.147)	-0.014848054	0.022137282	0.502395001	0.985 (0.943 - 1.029)	0.010672587	0.015147097	0.481061582	1.011 (0.981 - 1.041)	-0.038987534	0.047418786	0.415117154	0.962 (0.876 - 1.055)	-0.033596876	0.03423199	0.331397773	0.967 (0.904 - 1.034)	0.010482399	0.015022916	0.485326901	1.011 (0.981 - 1.041)	0.010482399	0.015022916	0.485326901	1.011 (0.981 - 1.041)	38.77169233	46	0.766268979	38.92659628	47	0.792737216	-0.001849075	0.004698112	0.695710756	0.006227687	0.001496821	TRUE	2.14E-10
GCST90302776	Glaucoma	48	-0.010114261	0.013251886	0.445325171	0.990 (0.965 - 1.016)	0.011575348	0.05343549	0.829460125	1.012 (0.911 - 1.123)	-0.02302002	0.021512872	0.284593209	0.977 (0.937 - 1.019)	-0.010206688	0.014920491	0.493929785	0.990 (0.961 - 1.019)	-0.03307049	0.044111906	0.45717456	0.967 (0.887 - 1.055)	-0.026160555	0.035061332	0.459300561	0.974 (0.909 - 1.043)	-0.010114261	0.014798364	0.494308938	0.990 (0.962 - 1.019)	-0.010114261	0.014798364	0.494308938	0.990 (0.962 - 1.019)	37.51152817	46	0.809335399	37.68997085	47	0.832010508	-0.001925038	0.004557114	0.674683047	0.006008716	0.001449108	TRUE	4.74E-10
GCST90302778	Glaucoma	48	-0.012423642	0.016481978	0.450986551	0.988 (0.956 - 1.020)	-0.026668906	0.058721257	0.651848698	0.974 (0.868 - 1.092)	-0.025770054	0.024435878	0.291608736	0.975 (0.929 - 1.022)	-0.012641958	0.015513008	0.415114506	0.987 (0.958 - 1.018)	-0.070789458	0.064714497	0.279585242	0.932 (0.821 - 1.058)	0.047265994	0.058860472	0.426006938	1.048 (0.934 - 1.177)	-0.012423642	0.015321798	0.417453235	0.988 (0.958 - 1.018)	-0.012423642	0.016481978	0.450986551	0.988 (0.956 - 1.020)	54.3116849	46	0.187312796	54.38724261	47	0.213803283	0.001298151	0.005131607	0.801417321	0.006154137	0.002090441	TRUE	2.35E-07
GCST90302707	Glaucoma	48	-0.00809794	0.010787707	0.45285507	0.992 (0.971 - 1.013)	-0.011018189	0.052529774	0.834788009	0.989 (0.892 - 1.096)	-0.005413882	0.021248671	0.798887729	0.995 (0.954 - 1.037)	-0.008167369	0.014694725	0.578345687	0.992 (0.964 - 1.021)	0.008721119	0.040726623	0.831365755	1.009 (0.931 - 1.093)	0.000419605	0.040686272	0.991815076	1.000 (0.924 - 1.083)	-0.00809794	0.014621111	0.579679728	0.992 (0.964 - 1.021)	-0.00809794	0.014621111	0.579679728	0.992 (0.964 - 1.021)	25.58223857	46	0.993632523	25.58558861	47	0.995409772	0.000261958	0.00452592	0.954095314	0.006218503	0.000983327	TRUE	6.54E-14
GCST90302828	Glaucoma	48	0.009781685	0.013314509	0.462544382	1.010 (0.984 - 1.037)	-0.019329651	0.05445807	0.724252629	0.981 (0.882 - 1.091)	0.011401086	0.022997536	0.620069035	1.011 (0.967 - 1.058)	0.009864443	0.015261863	0.518055321	1.010 (0.980 - 1.041)	0.049309454	0.052691298	0.3541507	1.051 (0.947 - 1.165)	0.028182714	0.04358667	0.521042405	1.029 (0.944 - 1.120)	0.009781685	0.015140967	0.51825281	1.010 (0.980 - 1.040)	0.009781685	0.015140967	0.51825281	1.010 (0.980 - 1.040)	36.03498852	46	0.854109075	36.34468735	47	0.869688261	0.002594925	0.004662888	0.580562454	0.006005173	0.001396122	TRUE	2.38E-10
GCST90302698	Glaucoma	49	0.009627322	0.013128753	0.463375139	1.010 (0.984 - 1.036)	0.025959539	0.054537781	0.636285382	1.026 (0.922 - 1.142)	0.006576498	0.022372683	0.768794465	1.007 (0.963 - 1.052)	0.009762978	0.015156329	0.519476961	1.010 (0.980 - 1.040)	0.001587103	0.043431494	0.971001212	1.002 (0.920 - 1.091)	0.014131472	0.042183738	0.739086147	1.014 (0.934 - 1.102)	0.009627322	0.0150471	0.522294539	1.010 (0.980 - 1.040)	0.009627322	0.0150471	0.522294539	1.010 (0.980 - 1.040)	36.44411245	47	0.867091964	36.54118151	48	0.886592062	-0.00145968	0.004685083	0.756753496	0.006092545	0.00140329	TRUE	1.47E-10
GCST90302797	Glaucoma	47	0.009297582	0.012999216	0.474459647	1.009 (0.984 - 1.035)	-0.017368294	0.052682824	0.743174072	0.983 (0.886 - 1.090)	0.003669425	0.021468668	0.864286663	1.004 (0.962 - 1.047)	0.009459775	0.015247731	0.53499088	1.010 (0.980 - 1.040)	0.046914198	0.04713831	0.324823509	1.048 (0.956 - 1.149)	-0.005476903	0.037982666	0.88597653	0.995 (0.923 - 1.071)	0.009297582	0.015133468	0.538969401	1.009 (0.980 - 1.040)	0.009297582	0.015133468	0.538969401	1.009 (0.980 - 1.040)	33.66102243	45	0.892815772	33.94026087	46	0.906014488	0.00241882	0.004577369	0.599797427	0.005887419	0.001303294	TRUE	1.43E-10
GCST90302740	Glaucoma	47	0.010891926	0.015332296	0.477461651	1.011 (0.981 - 1.042)	-0.047585329	0.057137279	0.409342131	0.954 (0.853 - 1.067)	0.008549367	0.022153442	0.699558918	1.009 (0.966 - 1.053)	0.01108514	0.01614114	0.492232013	1.011 (0.980 - 1.044)	-0.007522973	0.043716317	0.864124672	0.993 (0.911 - 1.081)	-0.000700775	0.035963135	0.984537743	0.999 (0.931 - 1.072)	0.010891926	0.016003134	0.496116971	1.011 (0.980 - 1.043)	0.010891926	0.016003134	0.496116971	1.011 (0.980 - 1.043)	41.08765353	45	0.6383782	42.22427038	46	0.631150811	0.005263166	0.004936738	0.292055126	0.006046099	0.00162114	TRUE	3.23E-09
GCST90302689	Glaucoma	50	-0.008636674	0.012355345	0.484537442	0.991 (0.968 - 1.016)	0.015522123	0.05285474	0.770272261	1.016 (0.916 - 1.127)	0.00072956	0.021633107	0.973097054	1.001 (0.959 - 1.044)	-0.008726194	0.014782235	0.554978617	0.991 (0.963 - 1.020)	-0.003774969	0.041938341	0.928644333	0.996 (0.918 - 1.082)	5.26E-05	0.034573372	0.998792224	1.000 (0.935 - 1.070)	-0.008636674	0.014675539	0.556191254	0.991 (0.963 - 1.020)	-0.008636674	0.014675539	0.556191254	0.991 (0.963 - 1.020)	34.50466032	48	0.928272506	34.73103364	49	0.938470813	-0.002186853	0.004596285	0.636384446	0.006415503	0.001332149	TRUE	5.85E-12
GCST90302805	Glaucoma	47	-0.008815681	0.012628906	0.485142289	0.991 (0.967 - 1.016)	0.072241999	0.051463822	0.167258986	1.075 (0.972 - 1.189)	-0.019984909	0.021110007	0.343790093	0.980 (0.940 - 1.022)	-0.00889958	0.014702375	0.544969157	0.991 (0.963 - 1.020)	-0.019912126	0.043811169	0.651607376	0.980 (0.900 - 1.068)	-0.019912126	0.040332097	0.623864239	0.980 (0.906 - 1.061)	-0.008815681	0.01459543	0.545841751	0.991 (0.963 - 1.020)	-0.008815681	0.01459543	0.545841751	0.991 (0.963 - 1.020)	31.74165137	45	0.932203462	34.4393939	46	0.894915764	-0.00727961	0.004432083	0.107461266	0.006063464	0.001321773	TRUE	5.64E-11
GCST90302681	Glaucoma	46	0.010124781	0.014958059	0.498483368	1.010 (0.981 - 1.040)	-0.025224735	0.053777617	0.641345253	0.975 (0.878 - 1.083)	0.012808175	0.023297954	0.582487195	1.013 (0.968 - 1.060)	0.010272971	0.015046168	0.494756427	1.010 (0.981 - 1.041)	0.03224646	0.048723414	0.511457284	1.033 (0.939 - 1.136)	0.010515796	0.037593328	0.780970221	1.011 (0.939 - 1.088)	0.010124781	0.014907248	0.497020587	1.010 (0.981 - 1.040)	0.010124781	0.014958059	0.498483368	1.010 (0.981 - 1.040)	44.82966389	44	0.436863926	45.30728356	45	0.459130767	0.003216656	0.004698074	0.497139736	0.006077536	0.001738163	TRUE	1.02E-08
GCST90302761	Glaucoma	49	0.009358514	0.014037744	0.504984272	1.009 (0.982 - 1.038)	-0.010496593	0.051412159	0.839105626	0.990 (0.895 - 1.094)	-0.000556946	0.022117829	0.979910686	0.999 (0.957 - 1.044)	0.009553971	0.01456252	0.511781787	1.010 (0.981 - 1.039)	0.035656305	0.048570957	0.466454211	1.036 (0.942 - 1.140)	-0.020320828	0.039471262	0.609037381	0.980 (0.907 - 1.059)	0.009358514	0.014432629	0.516708468	1.009 (0.981 - 1.038)	0.009358514	0.014432629	0.516708468	1.009 (0.981 - 1.038)	45.24741578	47	0.545387732	45.4093213	48	0.579613392	0.001786028	0.004438717	0.689232405	0.006295751	0.001740496	TRUE	2.82E-09
GCST90302678	Glaucoma	48	-0.010122782	0.015447104	0.512262354	0.990 (0.960 - 1.020)	0.00076297	0.057915261	0.989546016	1.001 (0.893 - 1.121)	-0.0226429	0.022030556	0.304046174	0.978 (0.936 - 1.021)	-0.01037346	0.014770407	0.482483527	0.990 (0.961 - 1.019)	0.077079945	0.054722713	0.165548088	1.080 (0.970 - 1.202)	-0.046398551	0.042339023	0.27871443	0.955 (0.879 - 1.037)	-0.010122782	0.014593574	0.487903922	0.990 (0.962 - 1.019)	-0.010122782	0.015447104	0.512262354	0.990 (0.960 - 1.020)	52.61494823	46	0.233336612	52.65852219	47	0.264381035	-0.000955756	0.004896766	0.846110718	0.00585498	0.002018103	TRUE	6.06E-07
GCST90302704	Glaucoma	51	0.009177334	0.014067503	0.514157141	1.009 (0.982 - 1.037)	0.016473619	0.054307585	0.762915613	1.017 (0.914 - 1.131)	0.01075523	0.02214688	0.627228231	1.011 (0.968 - 1.056)	0.009332842	0.015127224	0.537263284	1.009 (0.980 - 1.040)	-0.023942037	0.053453084	0.656154732	0.976 (0.879 - 1.084)	0.033095821	0.042237391	0.436990404	1.034 (0.952 - 1.123)	0.009177334	0.014994	0.540493384	1.009 (0.980 - 1.039)	0.009177334	0.014994	0.540493384	1.009 (0.980 - 1.039)	43.99224517	49	0.67587719	44.01178487	50	0.71128158	-0.000657531	0.004703895	0.88940329	0.006507534	0.001685689	TRUE	3.96E-10
GCST90302651	Glaucoma	46	0.010209926	0.015800032	0.518152084	1.010 (0.979 - 1.042)	0.009321954	0.05844023	0.873995014	1.009 (0.900 - 1.132)	0.019651185	0.025742894	0.445246657	1.020 (0.970 - 1.073)	0.010349405	0.016306605	0.525639979	1.010 (0.979 - 1.043)	-0.034943749	0.050804496	0.495103799	0.966 (0.874 - 1.067)	0.012330766	0.040431019	0.761785427	1.012 (0.935 - 1.096)	0.010209926	0.016164136	0.527621703	1.010 (0.979 - 1.043)	0.010209926	0.016164136	0.527621703	1.010 (0.979 - 1.043)	42.9952932	44	0.514617905	42.9955432	45	0.557210275	8.07E-05	0.005102107	0.987456349	0.005978164	0.001648004	TRUE	6.71E-09
GCST90302786	Glaucoma	52	-0.007561786	0.011823902	0.522475648	0.992 (0.970 - 1.016)	-0.006164617	0.050572577	0.903469639	0.994 (0.900 - 1.097)	-0.010218455	0.020375703	0.616017901	0.990 (0.951 - 1.030)	-0.0076358	0.014050189	0.586809006	0.992 (0.965 - 1.020)	-0.038520777	0.045996138	0.406231219	0.962 (0.879 - 1.053)	-0.030794391	0.037092934	0.410297684	0.970 (0.902 - 1.043)	-0.007561786	0.013949992	0.587774515	0.992 (0.966 - 1.020)	-0.007561786	0.013949992	0.587774515	0.992 (0.966 - 1.020)	36.63819822	50	0.920693764	36.63902433	51	0.935120593	-0.000125201	0.004356025	0.977184684	0.006605085	0.001402613	TRUE	4.54E-12
GCST90302726	Glaucoma	49	0.008211039	0.01286642	0.523359176	1.008 (0.983 - 1.034)	0.039072635	0.055616215	0.485807398	1.040 (0.932 - 1.160)	0.010684785	0.022572974	0.635967673	1.011 (0.967 - 1.056)	0.008327445	0.01559757	0.593415066	1.008 (0.978 - 1.040)	0.02089914	0.045483784	0.647959879	1.021 (0.934 - 1.116)	0.016119658	0.039899971	0.688005845	1.016 (0.940 - 1.099)	0.008211039	0.015491512	0.596087856	1.008 (0.978 - 1.039)	0.008211039	0.015491512	0.596087856	1.008 (0.978 - 1.039)	32.77693696	47	0.942662753	33.11075372	48	0.949828359	-0.002740953	0.004744031	0.566178138	0.00615132	0.001268134	TRUE	1.39E-11
GCST90302723	Glaucoma	48	-0.009984023	0.01565511	0.523637401	0.990 (0.960 - 1.021)	0.030104861	0.056626395	0.59753352	1.031 (0.922 - 1.152)	-0.016035186	0.023786472	0.500228363	0.984 (0.939 - 1.031)	-0.010155478	0.015716954	0.51818352	0.990 (0.960 - 1.021)	-0.029408279	0.046678179	0.531731393	0.971 (0.886 - 1.064)	-0.024369126	0.037067069	0.514109274	0.976 (0.908 - 1.049)	-0.009984023	0.015576368	0.521540564	0.990 (0.960 - 1.021)	-0.009984023	0.01565511	0.523637401	0.990 (0.960 - 1.021)	46.92238451	46	0.434475507	47.47639293	47	0.453135273	-0.003668032	0.004977211	0.46488581	0.006255765	0.001818631	TRUE	8.62E-09
GCST90302785	Glaucoma	51	-0.009676162	0.015350355	0.528462821	0.990 (0.961 - 1.021)	-0.049749091	0.05584238	0.377344987	0.951 (0.853 - 1.062)	-0.014807064	0.023157245	0.52255371	0.985 (0.942 - 1.031)	-0.009848057	0.015527767	0.525935692	0.990 (0.961 - 1.021)	-0.066803893	0.05244675	0.208642464	0.935 (0.844 - 1.037)	-0.043362671	0.039720216	0.28019645	0.958 (0.886 - 1.035)	-0.009676162	0.015388685	0.529490348	0.990 (0.961 - 1.021)	-0.009676162	0.015388685	0.529490348	0.990 (0.961 - 1.021)	49.19159133	49	0.465449006	49.75123156	50	0.483313531	0.003606994	0.004831015	0.458852814	0.006521978	0.001904437	TRUE	4.55E-09
GCST90302727	Glaucoma	49	0.008223581	0.013197117	0.533196006	1.008 (0.983 - 1.035)	0.008217808	0.05714936	0.886276916	1.008 (0.901 - 1.128)	-0.009256161	0.021084252	0.66065553	0.991 (0.951 - 1.033)	0.00831578	0.015132491	0.582640765	1.008 (0.979 - 1.039)	-0.036242146	0.047460976	0.448831046	0.964 (0.879 - 1.058)	-0.018797696	0.036966717	0.613429756	0.981 (0.913 - 1.055)	0.008223581	0.015008737	0.583747109	1.008 (0.979 - 1.038)	0.008223581	0.015008737	0.583747109	1.008 (0.979 - 1.038)	37.1117157	47	0.848874127	37.11171571	48	0.872661346	5.10E-07	0.004873632	0.999916906	0.006019081	0.001420808	TRUE	3.03E-10
GCST90302708	Glaucoma	50	-0.007515361	0.012082801	0.533949559	0.993 (0.969 - 1.016)	0.023458043	0.051121118	0.648397368	1.024 (0.926 - 1.132)	0.003950241	0.020436393	0.846728389	1.004 (0.965 - 1.045)	-0.007613295	0.014254976	0.593286321	0.992 (0.965 - 1.021)	0.018728657	0.046842307	0.691024109	1.019 (0.930 - 1.117)	0.010473211	0.040678685	0.797900405	1.011 (0.933 - 1.094)	-0.007515361	0.014157665	0.595534264	0.993 (0.965 - 1.020)	-0.007515361	0.014157665	0.595534264	0.993 (0.965 - 1.020)	35.29253554	48	0.913624977	35.69012355	49	0.922350394	-0.002797991	0.004437412	0.531328317	0.006443145	0.001366119	TRUE	8.05E-12
GCST90302693	Glaucoma	48	-0.007729244	0.012517977	0.536936927	0.992 (0.968 - 1.017)	-0.011153634	0.054194672	0.837849936	0.989 (0.889 - 1.100)	-0.005144061	0.020822222	0.804872084	0.995 (0.955 - 1.036)	-0.00776123	0.014436421	0.590843199	0.992 (0.965 - 1.021)	0.009678232	0.039344388	0.806762934	1.010 (0.935 - 1.091)	0.002550291	0.03645428	0.944523414	1.003 (0.933 - 1.077)	-0.007729244	0.014322377	0.589430079	0.992 (0.965 - 1.021)	-0.007729244	0.014322377	0.589430079	0.992 (0.965 - 1.021)	35.89913656	46	0.857896716	35.90342892	47	0.880841283	0.000301994	0.004609465	0.948046972	0.005878261	0.001374585	TRUE	4.11E-10
GCST90302659	Glaucoma	49	-0.007503131	0.012256202	0.540411671	0.993 (0.969 - 1.017)	-0.043605533	0.053574913	0.419797096	0.957 (0.862 - 1.063)	-0.010598451	0.021354013	0.619667749	0.989 (0.949 - 1.032)	-0.007548868	0.014997195	0.614716831	0.992 (0.964 - 1.022)	0.008432458	0.043683294	0.847745086	1.008 (0.926 - 1.099)	-0.007427675	0.036544926	0.839800542	0.993 (0.924 - 1.066)	-0.007503131	0.014908629	0.61477137	0.993 (0.964 - 1.022)	-0.007503131	0.014908629	0.61477137	0.993 (0.964 - 1.022)	31.9475445	47	0.954250223	32.43975803	48	0.958342997	0.003235195	0.004611304	0.486401192	0.006359123	0.001241601	TRUE	2.12E-12
GCST90302793	Glaucoma	46	0.009345501	0.015384606	0.543547078	1.009 (0.979 - 1.040)	-0.014010085	0.05483761	0.799540509	0.986 (0.886 - 1.098)	-0.002864263	0.022630708	0.899284452	0.997 (0.954 - 1.042)	0.009604062	0.015020317	0.522559685	1.010 (0.980 - 1.040)	-0.031998833	0.048044651	0.50879659	0.969 (0.881 - 1.064)	-0.021903828	0.039084663	0.57797262	0.978 (0.906 - 1.056)	0.009345501	0.014875616	0.529844825	1.009 (0.980 - 1.039)	0.009345501	0.015384606	0.543547078	1.009 (0.979 - 1.040)	47.91740486	44	0.316879686	48.13215921	45	0.347254086	0.002128693	0.004793606	0.659168919	0.006016318	0.00184292	TRUE	4.52E-08
GCST90302774	Glaucoma	49	-0.00738117	0.012196596	0.545057532	0.993 (0.969 - 1.017)	0.038965999	0.045358649	0.394665394	1.040 (0.951 - 1.136)	-0.0175902	0.019575786	0.368882133	0.983 (0.946 - 1.021)	-0.007482352	0.012849825	0.560369895	0.993 (0.968 - 1.018)	-0.05732104	0.042065173	0.179345255	0.944 (0.870 - 1.025)	-0.047751227	0.038015666	0.215161576	0.953 (0.885 - 1.027)	-0.00738117	0.01273951	0.562324687	0.993 (0.968 - 1.018)	-0.00738117	0.01273951	0.562324687	0.993 (0.968 - 1.018)	42.86251467	47	0.644536013	43.99598867	48	0.637586944	-0.00416664	0.003913634	0.292474714	0.006289919	0.001683604	TRUE	1.50E-09
GCST90302766	Glaucoma	44	-0.007599951	0.012700591	0.549577398	0.992 (0.968 - 1.017)	-0.07152708	0.05274506	0.18231665	0.931 (0.840 - 1.032)	-0.033393783	0.020410921	0.101824044	0.967 (0.929 - 1.007)	-0.007762152	0.014544453	0.593559692	0.992 (0.964 - 1.021)	-0.034230829	0.050244061	0.499340239	0.966 (0.876 - 1.066)	-0.061012373	0.036928461	0.105783208	0.941 (0.875 - 1.011)	-0.007599951	0.014422008	0.598215135	0.992 (0.965 - 1.021)	-0.007599951	0.014422008	0.598215135	0.992 (0.965 - 1.021)	31.75996991	42	0.8747783	33.34761682	43	0.854843868	0.005715454	0.004536007	0.214619013	0.005487406	0.001277009	TRUE	1.44E-09
GCST90302715	Glaucoma	49	0.007417157	0.012558176	0.55477253	1.007 (0.983 - 1.033)	0.004689581	0.049106775	0.924325575	1.005 (0.913 - 1.106)	0.009448687	0.021309414	0.65747328	1.009 (0.968 - 1.053)	0.0074065	0.013852404	0.592876334	1.007 (0.980 - 1.035)	0.03633728	0.045153489	0.424932069	1.037 (0.949 - 1.133)	0.035159486	0.037536875	0.353619776	1.036 (0.962 - 1.115)	0.007417157	0.013732464	0.589115326	1.007 (0.981 - 1.035)	0.007417157	0.013732464	0.589115326	1.007 (0.981 - 1.035)	40.1385103	47	0.750388459	40.14185714	48	0.782723914	0.00024751	0.004278344	0.954111885	0.006300827	0.001535557	TRUE	2.21E-10
GCST90302821	Glaucoma	50	-0.007747424	0.013231001	0.558177361	0.992 (0.967 - 1.018)	-0.068778935	0.054647377	0.214263811	0.934 (0.839 - 1.039)	-0.005568365	0.022539546	0.804870549	0.994 (0.951 - 1.039)	-0.007814545	0.015252046	0.608398751	0.992 (0.963 - 1.022)	0.014971277	0.047490188	0.753910619	1.015 (0.925 - 1.114)	0.001368644	0.037504629	0.971037784	1.001 (0.930 - 1.078)	-0.007747424	0.015142802	0.608914031	0.992 (0.963 - 1.022)	-0.007747424	0.015142802	0.608914031	0.992 (0.963 - 1.022)	36.05735243	48	0.897628891	37.40838725	49	0.886808244	0.005516709	0.004746208	0.250843999	0.006446817	0.001430619	TRUE	2.01E-11
GCST90302655	Glaucoma	49	0.007518426	0.01317256	0.568159447	1.008 (0.982 - 1.034)	-0.051994751	0.056852959	0.365097288	0.949 (0.849 - 1.061)	0.021652968	0.022759182	0.341403988	1.022 (0.977 - 1.069)	0.007603665	0.015053086	0.61347222	1.008 (0.978 - 1.038)	0.0488445	0.052140516	0.353558343	1.050 (0.948 - 1.163)	0.038922462	0.046406601	0.405780191	1.040 (0.949 - 1.139)	0.007518426	0.014932607	0.614619422	1.008 (0.978 - 1.037)	0.007518426	0.014932607	0.614619422	1.008 (0.978 - 1.037)	36.17472954	47	0.874055588	37.35169637	48	0.866506823	0.005265392	0.004853428	0.283507946	0.006029664	0.00142815	TRUE	3.12E-10
GCST90302813	Glaucoma	46	0.007067045	0.012501954	0.571886586	1.007 (0.983 - 1.032)	0.065550889	0.059345312	0.275350997	1.068 (0.951 - 1.199)	0.009636741	0.021424013	0.652847246	1.010 (0.968 - 1.053)	0.007191078	0.015721502	0.647380675	1.007 (0.977 - 1.039)	-0.004263915	0.045195591	0.925255058	0.996 (0.911 - 1.088)	0.008429518	0.039123109	0.830381237	1.008 (0.934 - 1.089)	0.007067045	0.015613215	0.650813556	1.007 (0.977 - 1.038)	0.007067045	0.015613215	0.650813556	1.007 (0.977 - 1.038)	27.80911494	44	0.972932475	28.85251409	45	0.970641536	-0.005011012	0.004905691	0.31261587	0.005355167	0.001103532	TRUE	2.88E-10
GCST90302772	Glaucoma	49	-0.006710276	0.012099854	0.579185397	0.993 (0.970 - 1.017)	-0.023561101	0.048576541	0.629907878	0.977 (0.888 - 1.074)	9.42E-05	0.019399939	0.996123811	1.000 (0.963 - 1.039)	-0.006803272	0.013621758	0.617468364	0.993 (0.967 - 1.020)	0.044078111	0.037319149	0.243377348	1.045 (0.971 - 1.124)	0.00756329	0.028151536	0.789340022	1.008 (0.954 - 1.065)	-0.006710276	0.013517818	0.619610587	0.993 (0.967 - 1.020)	-0.006710276	0.013517818	0.619610587	0.993 (0.967 - 1.020)	38.32770549	47	0.812286218	38.45814047	48	0.83591096	0.001505458	0.004168421	0.719599875	0.006098086	0.001469911	TRUE	3.48E-10
GCST90302807	Glaucoma	51	-0.007527056	0.013679707	0.582158055	0.993 (0.966 - 1.019)	-0.001354461	0.054037206	0.980104642	0.999 (0.898 - 1.110)	0.006176221	0.022289396	0.781709201	1.006 (0.963 - 1.051)	-0.007585874	0.01506788	0.614650267	0.992 (0.964 - 1.022)	0.000373193	0.044676283	0.993368373	1.000 (0.917 - 1.092)	0.000373193	0.033614593	0.991186157	1.000 (0.937 - 1.069)	-0.007527056	0.014939389	0.614374062	0.993 (0.964 - 1.022)	-0.007527056	0.014939389	0.614374062	0.993 (0.964 - 1.022)	41.90941032	49	0.75357958	41.92353834	50	0.784676152	-0.000551519	0.004640016	0.905871166	0.006522498	0.001601792	TRUE	1.25E-10
GCST90302712	Glaucoma	47	0.007536661	0.013777854	0.584369989	1.008 (0.981 - 1.035)	-0.051712836	0.05596432	0.3603981	0.950 (0.851 - 1.060)	0.013390095	0.022558902	0.552805461	1.013 (0.970 - 1.059)	0.007672385	0.015586149	0.62253793	1.008 (0.977 - 1.039)	0.018942609	0.043981164	0.668699271	1.019 (0.935 - 1.111)	0.017195999	0.037462092	0.648378681	1.017 (0.945 - 1.095)	0.007536661	0.015483645	0.626435633	1.008 (0.977 - 1.039)	0.007536661	0.015483645	0.626435633	1.008 (0.977 - 1.039)	35.20914745	45	0.852314485	36.42290443	46	0.842979553	0.005367811	0.00487227	0.276447206	0.006204445	0.001392248	TRUE	5.96E-11
GCST90302657	Glaucoma	51	0.00778328	0.014336255	0.587192552	1.008 (0.980 - 1.037)	0.022667669	0.057292881	0.694083993	1.023 (0.914 - 1.144)	0.014237194	0.021400551	0.505876336	1.014 (0.973 - 1.058)	0.007949753	0.0150558	0.597485915	1.008 (0.979 - 1.038)	-0.002684493	0.041690616	0.948915794	0.997 (0.919 - 1.082)	0.010193531	0.036396987	0.780582898	1.010 (0.941 - 1.085)	0.00778328	0.014922394	0.6019601	1.008 (0.979 - 1.038)	0.00778328	0.014922394	0.6019601	1.008 (0.979 - 1.038)	46.0768222	49	0.592361062	46.14922735	50	0.628644801	-0.001306069	0.004853795	0.78899635	0.006199481	0.001762947	TRUE	6.51E-09
GCST90302800	Glaucoma	49	-0.007248607	0.013598386	0.593999601	0.993 (0.967 - 1.020)	-0.026621347	0.055109206	0.631292031	0.974 (0.874 - 1.085)	-0.023452845	0.022314074	0.293243089	0.977 (0.935 - 1.020)	-0.007342832	0.015529195	0.636326996	0.993 (0.963 - 1.023)	0.049665819	0.048567219	0.311613896	1.051 (0.955 - 1.156)	-0.034235796	0.038261502	0.375367395	0.966 (0.897 - 1.042)	-0.007248607	0.015406035	0.63799469	0.993 (0.963 - 1.023)	-0.007248607	0.015406035	0.63799469	0.993 (0.963 - 1.023)	37.26272802	47	0.844565972	37.3967802	48	0.865331228	0.001758351	0.004802513	0.715910006	0.006299805	0.001428641	TRUE	5.24E-11
GCST90302754	Glaucoma	48	0.007384045	0.01400112	0.597923076	1.007 (0.980 - 1.035)	0.014452443	0.054382546	0.791615261	1.015 (0.912 - 1.129)	0.003724135	0.021741362	0.863993674	1.004 (0.962 - 1.047)	0.007472279	0.015307053	0.62543706	1.008 (0.978 - 1.038)	0.000241181	0.04172197	0.995412177	1.000 (0.922 - 1.085)	0.005727117	0.032098903	0.859159245	1.006 (0.944 - 1.071)	0.007384045	0.015177388	0.626601229	1.007 (0.978 - 1.038)	0.007384045	0.015177388	0.626601229	1.007 (0.978 - 1.038)	39.9788583	46	0.721423956	39.99717889	47	0.755505836	-0.000633982	0.004683893	0.892922882	0.005956734	0.001527977	TRUE	1.82E-09
GCST90302809	Glaucoma	47	-0.008268143	0.015712472	0.598738609	0.992 (0.962 - 1.023)	0.077419992	0.058930196	0.195586367	1.080 (0.963 - 1.213)	0.017468569	0.023832102	0.463567686	1.018 (0.971 - 1.066)	-0.008370359	0.016293982	0.607455738	0.992 (0.960 - 1.024)	0.025849867	0.049809604	0.606267146	1.026 (0.931 - 1.131)	0.027621992	0.036864752	0.457503697	1.028 (0.956 - 1.105)	-0.008268143	0.016147256	0.608618582	0.992 (0.961 - 1.024)	-0.008268143	0.016147256	0.608618582	0.992 (0.961 - 1.024)	41.27021787	45	0.630708674	43.55613895	46	0.575173054	-0.007613128	0.005035383	0.137544153	0.005864339	0.001664101	TRUE	1.61E-08
GCST90302839	Glaucoma	48	0.007733509	0.01477631	0.600715329	1.008 (0.979 - 1.037)	0.077852843	0.055215255	0.165269249	1.081 (0.970 - 1.205)	0.017991019	0.02387356	0.451091858	1.018 (0.972 - 1.067)	0.007905833	0.015751008	0.615719899	1.008 (0.977 - 1.040)	0.094884902	0.050203197	0.064931455	1.100 (0.996 - 1.213)	0.070109833	0.038768884	0.076943791	1.073 (0.994 - 1.157)	0.007733509	0.015614129	0.620396023	1.008 (0.977 - 1.039)	0.007733509	0.015614129	0.620396023	1.008 (0.977 - 1.039)	40.3386053	46	0.707482245	42.09149489	47	0.675664901	-0.006307697	0.004764239	0.192055574	0.006095546	0.001607849	TRUE	2.02E-09
GCST90302746	Glaucoma	49	0.007532781	0.014399849	0.600894029	1.008 (0.980 - 1.036)	0.020862859	0.054494702	0.703562958	1.021 (0.918 - 1.136)	0.00208812	0.023520044	0.929256401	1.002 (0.957 - 1.049)	0.00768642	0.015458421	0.619025506	1.008 (0.978 - 1.039)	0.023521533	0.048842159	0.632290918	1.024 (0.930 - 1.127)	0.004695404	0.04211311	0.911688708	1.005 (0.925 - 1.091)	0.007532781	0.015315639	0.622835357	1.008 (0.978 - 1.038)	0.007532781	0.015315639	0.622835357	1.008 (0.978 - 1.038)	42.36638468	47	0.664649539	42.43135149	48	0.699567759	-0.001207081	0.004735768	0.799923262	0.006282129	0.001620616	TRUE	7.34E-10
GCST90302665	Glaucoma	48	-0.007443576	0.014594325	0.610028858	0.993 (0.965 - 1.021)	0.057904233	0.056635816	0.311940442	1.060 (0.948 - 1.184)	-0.000979975	0.023467421	0.966690842	0.999 (0.954 - 1.046)	-0.007534055	0.01620177	0.641921202	0.992 (0.961 - 1.025)	-0.066489074	0.047961955	0.172200708	0.936 (0.852 - 1.028)	0.013655078	0.040216953	0.735719069	1.014 (0.937 - 1.097)	-0.007443576	0.016082893	0.643489305	0.993 (0.962 - 1.024)	-0.007443576	0.016082893	0.643489305	0.993 (0.962 - 1.024)	37.2542805	46	0.81759764	38.7023645	47	0.800169404	-0.005898783	0.004901912	0.234992293	0.006033845	0.001477957	TRUE	5.87E-10
GCST90302669	Glaucoma	49	-0.00661062	0.013234947	0.617439737	0.993 (0.968 - 1.020)	-0.069916628	0.057059963	0.226560345	0.932 (0.834 - 1.043)	-0.019728742	0.021779723	0.36502545	0.980 (0.939 - 1.023)	-0.006690062	0.015080285	0.657310327	0.993 (0.964 - 1.023)	0.073451454	0.047613482	0.129480789	1.076 (0.980 - 1.181)	-0.038850788	0.042224351	0.362119631	0.962 (0.885 - 1.045)	-0.00661062	0.014959169	0.658553669	0.993 (0.965 - 1.023)	-0.00661062	0.014959169	0.658553669	0.993 (0.965 - 1.023)	36.25079557	47	0.872112014	37.57255281	48	0.860689529	0.005600916	0.00487173	0.256093593	0.006027883	0.001434337	TRUE	3.43E-10
GCST90302832	Glaucoma	49	0.006120743	0.012437027	0.622621259	1.006 (0.982 - 1.031)	0.064164674	0.053361457	0.235210913	1.066 (0.960 - 1.184)	-0.004916934	0.021019233	0.815042834	0.995 (0.955 - 1.037)	0.006232706	0.014771002	0.673057483	1.006 (0.978 - 1.036)	-0.014703327	0.04437782	0.741843833	0.985 (0.903 - 1.075)	-0.0068951	0.035011709	0.844708378	0.993 (0.927 - 1.064)	0.006120743	0.014658041	0.676262281	1.006 (0.978 - 1.035)	0.006120743	0.014658041	0.676262281	1.006 (0.978 - 1.035)	33.27616153	47	0.934761905	34.55592854	48	0.927374906	-0.005185027	0.004583377	0.263681761	0.006142336	0.001318966	TRUE	3.16E-11
GCST90302748	Glaucoma	47	-0.007688006	0.015637999	0.622985605	0.992 (0.962 - 1.023)	-0.048369932	0.059468315	0.42028705	0.953 (0.848 - 1.071)	-0.029547534	0.023313075	0.20500397	0.971 (0.928 - 1.016)	-0.007747904	0.015671516	0.62102791	0.992 (0.962 - 1.023)	-0.026577409	0.049732497	0.595633404	0.974 (0.883 - 1.073)	-0.02982148	0.035123296	0.400249851	0.971 (0.906 - 1.040)	-0.007688006	0.015513565	0.620200168	0.992 (0.963 - 1.023)	-0.007688006	0.015637999	0.622985605	0.992 (0.962 - 1.023)	46.22404257	45	0.42149788	46.74088693	46	0.441836114	0.00356626	0.005027602	0.481775069	0.005554109	0.001784429	TRUE	3.46E-07
GCST90302735	Glaucoma	50	-0.005946073	0.012129894	0.623992458	0.994 (0.971 - 1.018)	-0.002172545	0.053764727	0.967935171	0.998 (0.898 - 1.109)	0.001907354	0.020397573	0.925499299	1.002 (0.963 - 1.043)	-0.006009704	0.014699232	0.682653605	0.994 (0.966 - 1.023)	-0.029504678	0.043361466	0.499431428	0.971 (0.892 - 1.057)	-0.006595707	0.03260773	0.840539772	0.993 (0.932 - 1.059)	-0.005946073	0.014592151	0.68365232	0.994 (0.966 - 1.023)	-0.005946073	0.014592151	0.68365232	0.994 (0.966 - 1.023)	33.85347182	48	0.939016488	33.8587896	49	0.950947928	-0.000337646	0.004630161	0.942170307	0.006416491	0.001292174	TRUE	3.14E-12
GCST90302849	Glaucoma	51	-0.006627357	0.0140144	0.636287198	0.993 (0.966 - 1.021)	-0.088264007	0.052171546	0.097034501	0.916 (0.827 - 1.014)	-0.011339965	0.022102734	0.607911352	0.989 (0.947 - 1.032)	-0.006761963	0.014482378	0.640564478	0.993 (0.965 - 1.022)	0.039157058	0.0453976	0.392510992	1.040 (0.951 - 1.137)	-0.009174171	0.035647384	0.797957939	0.991 (0.924 - 1.063)	-0.006627357	0.014348532	0.644164509	0.993 (0.966 - 1.022)	-0.006627357	0.014348532	0.644164509	0.993 (0.966 - 1.022)	45.04955587	49	0.633991348	47.69843088	50	0.566235679	0.007233282	0.004444313	0.110037354	0.006297542	0.001819561	TRUE	6.79E-09
GCST90302804	Glaucoma	46	0.00611738	0.012947914	0.636598001	1.006 (0.981 - 1.032)	0.040720923	0.053470577	0.450386849	1.042 (0.938 - 1.157)	0.006875885	0.021872205	0.753242819	1.007 (0.965 - 1.051)	0.006165859	0.015171908	0.68444896	1.006 (0.977 - 1.037)	0.006112434	0.044384798	0.891080363	1.006 (0.922 - 1.098)	0.011728778	0.033045782	0.724303786	1.012 (0.948 - 1.080)	0.00611738	0.015063833	0.684671197	1.006 (0.977 - 1.036)	0.00611738	0.015063833	0.684671197	1.006 (0.977 - 1.036)	32.79122236	44	0.892871061	33.24613182	45	0.90234017	-0.003116445	0.004620585	0.503541254	0.006053817	0.001268864	TRUE	2.76E-11
GCST90302850	Glaucoma	48	-0.006770252	0.014363677	0.637394176	0.993 (0.966 - 1.022)	0.040370991	0.052192964	0.443186531	1.041 (0.940 - 1.153)	-0.028299266	0.021881652	0.195911663	0.972 (0.931 - 1.015)	-0.006782104	0.015025786	0.651726988	0.993 (0.964 - 1.023)	-0.022894213	0.049965672	0.648921174	0.977 (0.886 - 1.078)	-0.034561304	0.032849685	0.298130895	0.966 (0.906 - 1.030)	-0.006770252	0.014882514	0.649171702	0.993 (0.965 - 1.023)	-0.006770252	0.014882514	0.649171702	0.993 (0.965 - 1.023)	42.89208966	46	0.603203346	43.78007906	47	0.606720772	-0.004289095	0.004551576	0.350945656	0.0061319	0.001670519	TRUE	3.40E-09
GCST90302692	Glaucoma	49	-0.006273374	0.013364658	0.638783567	0.994 (0.968 - 1.020)	-0.034529561	0.055688711	0.538222324	0.966 (0.866 - 1.077)	-0.007409872	0.021390087	0.729029965	0.993 (0.952 - 1.035)	-0.006399562	0.014804696	0.665548324	0.994 (0.965 - 1.023)	-0.012891755	0.041520221	0.757530024	0.987 (0.910 - 1.071)	-0.017038884	0.032538622	0.602930719	0.983 (0.922 - 1.048)	-0.006273374	0.014678073	0.669089727	0.994 (0.966 - 1.023)	-0.006273374	0.014678073	0.669089727	0.994 (0.966 - 1.023)	39.51744314	47	0.77253439	39.79411366	48	0.79432423	0.002497595	0.004748327	0.601365106	0.005999149	0.001518211	TRUE	1.23E-09
GCST90302724	Glaucoma	51	-0.006383865	0.013711447	0.641511506	0.994 (0.967 - 1.021)	-0.028661701	0.05406288	0.598398906	0.972 (0.874 - 1.080)	-0.001790396	0.021322975	0.933083785	0.998 (0.957 - 1.041)	-0.006418003	0.015115911	0.671138561	0.994 (0.965 - 1.023)	-0.022690508	0.046339715	0.626519026	0.978 (0.893 - 1.071)	-0.017409825	0.036139537	0.632093286	0.983 (0.916 - 1.055)	-0.006383865	0.015001655	0.670440139	0.994 (0.965 - 1.023)	-0.006383865	0.015001655	0.670440139	0.994 (0.965 - 1.023)	41.58542974	49	0.764913684	41.76939891	50	0.789716041	0.002003639	0.004671398	0.669864043	0.006493244	0.00159318	TRUE	1.35E-10
GCST90302771	Glaucoma	50	0.006611505	0.014260863	0.642925861	1.007 (0.979 - 1.035)	-0.096527377	0.054537914	0.083093285	0.908 (0.816 - 1.010)	-0.009167365	0.02188803	0.675340331	0.991 (0.949 - 1.034)	0.006750063	0.015151207	0.655948895	1.007 (0.977 - 1.037)	-0.021606755	0.045222253	0.634924064	0.979 (0.896 - 1.069)	-0.037175914	0.035928754	0.305883197	0.964 (0.898 - 1.034)	0.006611505	0.015023426	0.65987937	1.007 (0.977 - 1.037)	0.006611505	0.015023426	0.65987937	1.007 (0.977 - 1.037)	40.28184855	48	0.777969085	44.15193386	49	0.669633967	0.009281477	0.004717988	0.054948025	0.0064455	0.001684131	TRUE	5.73E-10
GCST90302765	Glaucoma	49	-0.006232796	0.013524061	0.644893874	0.994 (0.968 - 1.020)	-0.01310691	0.04937163	0.791804927	0.987 (0.896 - 1.087)	-0.031566001	0.021206865	0.136624284	0.969 (0.929 - 1.010)	-0.006276545	0.013600202	0.644437199	0.994 (0.968 - 1.021)	-0.075297312	0.048115017	0.124165679	0.927 (0.844 - 1.019)	-0.070687915	0.043832752	0.11337184	0.932 (0.855 - 1.015)	-0.006232796	0.013472795	0.643636141	0.994 (0.968 - 1.020)	-0.006232796	0.013524061	0.644893874	0.994 (0.968 - 1.020)	48.34439395	47	0.418383	48.36598806	48	0.458059229	0.00062014	0.004280024	0.885415949	0.006356726	0.001844946	TRUE	6.32E-09
GCST90302845	Glaucoma	49	-0.005968832	0.013149147	0.649877012	0.994 (0.969 - 1.020)	-0.065995511	0.053047106	0.219634457	0.936 (0.844 - 1.039)	-0.021631848	0.021221562	0.30804469	0.979 (0.939 - 1.020)	-0.006039288	0.014887253	0.684986272	0.994 (0.965 - 1.023)	-0.048563098	0.050195848	0.338157545	0.953 (0.863 - 1.051)	-0.042234849	0.038921813	0.283288405	0.959 (0.888 - 1.035)	-0.005968832	0.014760741	0.685939083	0.994 (0.966 - 1.023)	-0.005968832	0.014760741	0.685939083	0.994 (0.966 - 1.023)	36.7028784	47	0.860192117	38.0907987	48	0.84646839	0.005362293	0.004551644	0.244687319	0.006098086	0.001452802	TRUE	2.77E-10
GCST90302732	Glaucoma	48	-0.005713059	0.012761235	0.654377974	0.994 (0.970 - 1.019)	0.012815811	0.053908167	0.813143055	1.013 (0.911 - 1.126)	0.001208569	0.020944626	0.953985149	1.001 (0.961 - 1.043)	-0.005726382	0.015040745	0.703407614	0.994 (0.965 - 1.024)	0.003169708	0.039167132	0.935843055	1.003 (0.929 - 1.083)	0.007677263	0.031577949	0.808969611	1.008 (0.947 - 1.072)	-0.005713059	0.014944282	0.702245799	0.994 (0.966 - 1.024)	-0.005713059	0.014944282	0.702245799	0.994 (0.966 - 1.024)	34.14353239	46	0.901590434	34.27150475	47	0.91682274	-0.001680023	0.004696314	0.722179953	0.006280418	0.001307097	TRUE	1.02E-11
GCST90302684	Glaucoma	48	0.006417546	0.014402905	0.655905691	1.006 (0.978 - 1.035)	-0.014715013	0.055680878	0.7927492	0.985 (0.884 - 1.099)	-0.008654119	0.022596403	0.701729707	0.991 (0.948 - 1.036)	0.00643366	0.015760445	0.683115372	1.006 (0.976 - 1.038)	0.015279783	0.052870167	0.773847915	1.015 (0.915 - 1.126)	-0.037295403	0.042441548	0.384008782	0.963 (0.886 - 1.047)	0.006417546	0.01563565	0.681480879	1.006 (0.976 - 1.038)	0.006417546	0.01563565	0.681480879	1.006 (0.976 - 1.038)	39.72463495	46	0.73112662	39.88100847	47	0.7596785	0.001921788	0.004859862	0.694345508	0.006205175	0.001520972	TRUE	3.39E-10
GCST90302663	Glaucoma	48	-0.006847087	0.01576715	0.664097589	0.993 (0.963 - 1.024)	0.001394319	0.056629776	0.980463244	1.001 (0.896 - 1.119)	-0.01338661	0.022742005	0.556109993	0.987 (0.944 - 1.032)	-0.006984939	0.015228731	0.646472255	0.993 (0.964 - 1.023)	-0.06970647	0.051971851	0.186289777	0.933 (0.842 - 1.033)	-0.00126254	0.04172218	0.975987324	0.999 (0.920 - 1.084)	-0.006847087	0.015080234	0.64979728	0.993 (0.964 - 1.023)	-0.006847087	0.01576715	0.664097589	0.993 (0.963 - 1.024)	51.35361213	46	0.271995681	51.37928917	47	0.306186038	-0.000749163	0.004939813	0.880119727	0.006206483	0.001959078	TRUE	4.99E-08
GCST90302835	Glaucoma	49	-0.005164007	0.011990572	0.666706694	0.995 (0.972 - 1.019)	0.018422746	0.051613756	0.722738246	1.019 (0.921 - 1.127)	-0.002476185	0.020385021	0.903318127	0.998 (0.958 - 1.038)	-0.005224129	0.014494361	0.718529405	0.995 (0.967 - 1.023)	-0.033359838	0.041895737	0.429802442	0.967 (0.891 - 1.050)	-0.00222226	0.033774785	0.94781318	0.998 (0.934 - 1.066)	-0.005164007	0.014399054	0.719868077	0.995 (0.967 - 1.023)	-0.005164007	0.014399054	0.719868077	0.995 (0.967 - 1.023)	33.05888353	47	0.938288515	33.28534459	48	0.947421002	-0.002120837	0.004456671	0.636365012	0.006277384	0.001268983	TRUE	5.82E-12
GCST90302718	Glaucoma	48	0.006546049	0.015283943	0.668435755	1.007 (0.977 - 1.037)	0.006826456	0.054751218	0.901319092	1.007 (0.904 - 1.121)	0.018191014	0.022214156	0.412847543	1.018 (0.975 - 1.064)	0.006622629	0.014338373	0.644166338	1.007 (0.979 - 1.035)	-0.062156315	0.05633853	0.275529194	0.940 (0.841 - 1.049)	0.028600269	0.045174847	0.529735911	1.029 (0.942 - 1.124)	0.006546049	0.014173859	0.644196362	1.007 (0.979 - 1.035)	0.006546049	0.015283943	0.668435755	1.007 (0.977 - 1.037)	54.65025659	46	0.178953073	54.65029045	47	0.206719826	-2.56E-05	0.0047897	0.995763672	0.006189133	0.002083563	TRUE	1.83E-07
GCST90302830	Glaucoma	44	0.006688187	0.015657781	0.669271645	1.007 (0.976 - 1.038)	0.111635484	0.062634215	0.081923808	1.118 (0.989 - 1.264)	0.028697834	0.025169183	0.254204126	1.029 (0.980 - 1.081)	0.006821944	0.017547558	0.697447152	1.007 (0.973 - 1.042)	0.05884734	0.058773187	0.322301721	1.061 (0.945 - 1.190)	0.068352685	0.045620708	0.141365896	1.071 (0.979 - 1.171)	0.006688187	0.017386943	0.700483967	1.007 (0.973 - 1.042)	0.006688187	0.017386943	0.700483967	1.007 (0.973 - 1.042)	31.83054463	42	0.872855701	34.872447	43	0.806615841	-0.009061197	0.005195327	0.088456352	0.005190202	0.00132999	TRUE	1.98E-08
GCST90302823	Glaucoma	48	-0.0057809	0.0136238	0.671329794	0.994 (0.968 - 1.021)	-0.003745659	0.053684142	0.944677433	0.996 (0.897 - 1.107)	-0.026744586	0.021625444	0.216191618	0.974 (0.933 - 1.016)	-0.00583881	0.015260993	0.702018594	0.994 (0.965 - 1.024)	-0.023688628	0.045271387	0.603252953	0.977 (0.894 - 1.067)	-0.036473983	0.035914597	0.315031289	0.964 (0.899 - 1.035)	-0.0057809	0.015141685	0.702619272	0.994 (0.965 - 1.024)	-0.0057809	0.015141685	0.702619272	0.994 (0.965 - 1.024)	38.04767369	46	0.791523624	38.04923519	47	0.821041055	-0.000184317	0.0046644	0.96865019	0.006208715	0.00145055	TRUE	1.30E-10
GCST90302749	Glaucoma	48	0.006491683	0.01549984	0.675345811	1.007 (0.976 - 1.038)	0.08148254	0.059138767	0.17492537	1.085 (0.966 - 1.218)	0.01192317	0.023059728	0.605117095	1.012 (0.967 - 1.059)	0.006522881	0.015378919	0.671460545	1.007 (0.977 - 1.037)	-0.043995196	0.057920776	0.451301601	0.957 (0.854 - 1.072)	0.07458311	0.048741845	0.132679073	1.077 (0.979 - 1.185)	0.006491683	0.015218565	0.669697357	1.007 (0.977 - 1.037)	0.006491683	0.01549984	0.675345811	1.007 (0.976 - 1.038)	46.99160399	46	0.43167913	48.75339907	47	0.402350349	-0.006602985	0.005027983	0.195612942	0.005955636	0.001858425	TRUE	7.50E-08
GCST90302685	Glaucoma	50	0.005873928	0.014172379	0.678534978	1.006 (0.978 - 1.034)	-0.015380712	0.052671836	0.77153726	0.985 (0.888 - 1.092)	0.013010418	0.021314758	0.541600281	1.013 (0.972 - 1.056)	0.005954642	0.01481595	0.687752091	1.006 (0.977 - 1.036)	0.036852815	0.048062082	0.446893867	1.038 (0.944 - 1.140)	0.027245635	0.041052136	0.510003497	1.028 (0.948 - 1.114)	0.005873928	0.014676038	0.688980221	1.006 (0.977 - 1.035)	0.005873928	0.014676038	0.688980221	1.006 (0.977 - 1.035)	45.51795751	48	0.575118383	45.69449951	49	0.607931198	0.001888944	0.004495676	0.676236976	0.006288096	0.001741437	TRUE	2.99E-09
GCST90302838	Glaucoma	48	0.005774157	0.01435822	0.687573704	1.006 (0.978 - 1.034)	0.06718178	0.056379593	0.239530915	1.069 (0.958 - 1.194)	-0.000848542	0.024067222	0.971874669	0.999 (0.953 - 1.047)	0.005837391	0.015832264	0.712349699	1.006 (0.975 - 1.038)	0.018508867	0.047885761	0.700855041	1.019 (0.927 - 1.119)	-0.005766138	0.038657494	0.88206585	0.994 (0.922 - 1.073)	0.005774157	0.015705006	0.71312419	1.006 (0.975 - 1.037)	0.005774157	0.015705006	0.71312419	1.006 (0.975 - 1.037)	37.99853398	46	0.793188608	39.28464643	47	0.78059909	-0.005542118	0.004886932	0.262641236	0.006269443	0.001497062	TRUE	1.63E-10
GCST90302801	Glaucoma	49	0.004962294	0.01237086	0.688326157	1.005 (0.981 - 1.030)	0.038543906	0.054381537	0.481969252	1.039 (0.934 - 1.156)	0.002566732	0.021305801	0.904110017	1.003 (0.962 - 1.045)	0.005041573	0.015368536	0.742877582	1.005 (0.975 - 1.036)	-0.000357741	0.040182733	0.992933551	1.000 (0.924 - 1.082)	0.009401131	0.034819692	0.788321803	1.009 (0.943 - 1.081)	0.004962294	0.015276154	0.745302766	1.005 (0.975 - 1.036)	0.004962294	0.015276154	0.745302766	1.005 (0.975 - 1.036)	31.06442607	47	0.964608245	31.47842331	48	0.968621582	-0.003052621	0.004744322	0.523074819	0.006249523	0.001199488	TRUE	2.35E-12
GCST90302842	Glaucoma	51	-0.005594092	0.013983411	0.6891182	0.994 (0.968 - 1.022)	-0.070599265	0.052823324	0.187553515	0.932 (0.840 - 1.033)	-0.031592984	0.021339222	0.138736541	0.969 (0.929 - 1.010)	-0.005676259	0.014773736	0.700820731	0.994 (0.966 - 1.024)	-0.022887169	0.044017855	0.605391634	0.977 (0.897 - 1.065)	-0.044143229	0.032756953	0.18386233	0.957 (0.897 - 1.020)	-0.005594092	0.01465134	0.702599075	0.994 (0.966 - 1.023)	-0.005594092	0.01465134	0.702599075	0.994 (0.966 - 1.023)	43.90445975	49	0.679294901	45.54508876	50	0.652551712	0.005852637	0.004569265	0.206268616	0.006490837	0.001735216	TRUE	8.00E-10
GCST90302729	Glaucoma	46	0.005509364	0.013792227	0.689558478	1.006 (0.979 - 1.033)	0.040717661	0.05417349	0.456283731	1.042 (0.937 - 1.158)	-0.002702785	0.021567407	0.90027178	0.997 (0.956 - 1.040)	0.00555932	0.015106398	0.712865083	1.006 (0.976 - 1.036)	0.01925173	0.040024716	0.63284985	1.019 (0.943 - 1.103)	0.002365138	0.034777888	0.946081381	1.002 (0.936 - 1.073)	0.005509364	0.014982691	0.713085552	1.006 (0.976 - 1.035)	0.005509364	0.014982691	0.713085552	1.006 (0.976 - 1.035)	37.67567814	44	0.738086722	38.13305577	45	0.755860614	-0.003211667	0.0047489	0.502391812	0.006106418	0.001453337	TRUE	2.65E-10
GCST90302753	Glaucoma	47	0.005402395	0.01363502	0.691946667	1.005 (0.979 - 1.033)	-0.025463619	0.053084139	0.633775296	0.975 (0.879 - 1.082)	-0.001874416	0.022584625	0.933855327	0.998 (0.955 - 1.043)	0.005438958	0.01507209	0.718201938	1.005 (0.976 - 1.036)	-0.00099995	0.044951632	0.982348716	0.999 (0.915 - 1.091)	-0.004152491	0.04056519	0.918911216	0.996 (0.920 - 1.078)	0.005402395	0.014955571	0.717927827	1.005 (0.976 - 1.035)	0.005402395	0.014955571	0.717927827	1.005 (0.976 - 1.035)	37.86795986	45	0.765563334	38.2351983	46	0.785111185	0.00281817	0.00465043	0.547558206	0.006111501	0.00145703	TRUE	2.69E-10
GCST90302737	Glaucoma	48	-0.005822571	0.015023802	0.698344323	0.994 (0.965 - 1.024)	-0.056151055	0.05458005	0.308960776	0.945 (0.849 - 1.052)	0.00932239	0.021914059	0.670540141	1.009 (0.967 - 1.054)	-0.005821892	0.014983422	0.697604951	0.994 (0.965 - 1.024)	4.34E-05	0.044806521	0.999231705	1.000 (0.916 - 1.092)	0.0072519	0.034671403	0.835226607	1.007 (0.941 - 1.078)	-0.005822571	0.014843914	0.694871225	0.994 (0.966 - 1.024)	-0.005822571	0.015023802	0.698344323	0.994 (0.965 - 1.024)	47.20190456	46	0.42322151	48.14605594	47	0.426241319	0.004552285	0.004745801	0.342460863	0.006189015	0.001834297	TRUE	1.51E-08
GCST90302750	Glaucoma	47	-0.005455259	0.014104471	0.698922688	0.995 (0.967 - 1.022)	0.052200588	0.052172492	0.322399981	1.054 (0.951 - 1.167)	0.000399333	0.021197956	0.984970132	1.000 (0.960 - 1.043)	-0.005501644	0.014722101	0.708627779	0.995 (0.966 - 1.024)	-0.004704523	0.046173302	0.919288129	0.995 (0.909 - 1.090)	0.002338001	0.039194284	0.952691546	1.002 (0.928 - 1.082)	-0.005455259	0.014604916	0.708759922	0.995 (0.966 - 1.023)	-0.005455259	0.014604916	0.708759922	0.995 (0.966 - 1.023)	41.57649363	45	0.617777579	42.90157934	46	0.602804118	-0.005250846	0.004561496	0.255761218	0.006147748	0.001634577	TRUE	2.02E-09
GCST90302831	Glaucoma	45	0.005365312	0.01452527	0.711846144	1.005 (0.977 - 1.034)	-0.007919943	0.064201713	0.902396608	0.992 (0.875 - 1.125)	0.010505608	0.024529074	0.668438474	1.011 (0.963 - 1.060)	0.005451861	0.017634006	0.757194128	1.005 (0.971 - 1.041)	-0.000170691	0.046572694	0.997092283	1.000 (0.913 - 1.095)	0.017637198	0.038915013	0.652615092	1.018 (0.943 - 1.098)	0.005365312	0.017505864	0.759234204	1.005 (0.971 - 1.040)	0.005365312	0.017505864	0.759234204	1.005 (0.971 - 1.040)	30.24616258	43	0.928831649	30.2924219	44	0.942398373	0.001152069	0.005356473	0.830721982	0.005336478	0.001153998	TRUE	6.98E-10
GCST90302794	Glaucoma	50	0.004478656	0.012263784	0.71496685	1.004 (0.981 - 1.029)	0.05885728	0.054957422	0.289542376	1.061 (0.952 - 1.181)	0.010801896	0.022357026	0.62898609	1.011 (0.968 - 1.056)	0.004479065	0.015335627	0.77023368	1.004 (0.975 - 1.035)	0.024245067	0.043169305	0.576929786	1.025 (0.941 - 1.115)	0.016704813	0.034218299	0.627597336	1.017 (0.951 - 1.087)	0.004478656	0.015246326	0.768946539	1.004 (0.975 - 1.035)	0.004478656	0.015246326	0.768946539	1.004 (0.975 - 1.035)	30.64336552	48	0.975883715	31.70404523	49	0.973792432	-0.004921228	0.004778388	0.308221995	0.006419043	0.001207324	TRUE	7.91E-13
GCST90302844	Glaucoma	47	-0.004635667	0.012859554	0.718485	0.995 (0.971 - 1.021)	-0.022308028	0.054196747	0.682577863	0.978 (0.879 - 1.088)	-0.012092702	0.021820345	0.579446144	0.988 (0.947 - 1.031)	-0.00468413	0.01498144	0.754537331	0.995 (0.967 - 1.025)	-0.021929992	0.043738377	0.618487736	0.978 (0.898 - 1.066)	-0.025819905	0.035945634	0.47620238	0.975 (0.908 - 1.046)	-0.004635667	0.014873943	0.755296164	0.995 (0.967 - 1.025)	-0.004635667	0.014873943	0.755296164	0.995 (0.967 - 1.025)	34.26909269	45	0.877837499	34.38408025	46	0.896184897	0.001627598	0.004799784	0.736113183	0.006175451	0.001309509	TRUE	2.19E-11
GCST90302699	Glaucoma	49	-0.004487969	0.012559051	0.720830236	0.996 (0.971 - 1.020)	0.055228599	0.051358814	0.287708379	1.057 (0.956 - 1.169)	-0.006633689	0.021159695	0.753896363	0.993 (0.953 - 1.035)	-0.004545634	0.014377043	0.751871156	0.995 (0.968 - 1.024)	0.011852774	0.050436791	0.815206437	1.012 (0.917 - 1.117)	-0.050404744	0.054347631	0.358332862	0.951 (0.855 - 1.058)	-0.004487969	0.014264318	0.753043281	0.996 (0.968 - 1.024)	-0.004487969	0.014264318	0.753043281	0.996 (0.968 - 1.024)	35.74446404	47	0.884710796	37.20941561	48	0.870176735	-0.005379559	0.004444624	0.232195841	0.006345604	0.001416885	TRUE	3.27E-11
GCST90302666	Glaucoma	48	-0.004894722	0.01376652	0.72217565	0.995 (0.969 - 1.022)	-0.031348116	0.057041197	0.585272934	0.969 (0.867 - 1.084)	-0.012132229	0.023055693	0.598739509	0.988 (0.944 - 1.034)	-0.004945052	0.016022574	0.757602782	0.995 (0.964 - 1.027)	-0.005625916	0.045040886	0.901130005	0.994 (0.910 - 1.086)	-0.015441579	0.035692647	0.667264977	0.985 (0.918 - 1.056)	-0.004894722	0.015908791	0.758330381	0.995 (0.965 - 1.027)	-0.004894722	0.015908791	0.758330381	0.995 (0.965 - 1.027)	34.96104658	46	0.88246559	35.19425996	47	0.897495077	0.002365066	0.00489741	0.631441818	0.006007363	0.001340192	TRUE	1.07E-10
GCST90302680	Glaucoma	49	0.004893814	0.014108525	0.728689531	1.005 (0.977 - 1.033)	0.019617534	0.058057076	0.736942577	1.020 (0.910 - 1.143)	-0.004342537	0.022634817	0.847858056	0.996 (0.952 - 1.041)	0.004924406	0.015800734	0.755301378	1.005 (0.974 - 1.037)	-0.004524589	0.056250572	0.936224681	0.995 (0.892 - 1.112)	0.003498836	0.04994804	0.944445287	1.004 (0.910 - 1.107)	0.004893814	0.015676154	0.754902185	1.005 (0.974 - 1.036)	0.004893814	0.015676154	0.754902185	1.005 (0.974 - 1.036)	38.81054734	47	0.796600252	38.87992209	48	0.82331199	-0.001296862	0.004923717	0.793400646	0.006070957	0.001480258	TRUE	4.76E-10
GCST90302802	Glaucoma	49	-0.004204858	0.012129454	0.728842931	0.996 (0.972 - 1.020)	0.01634259	0.052772883	0.758174871	1.016 (0.917 - 1.127)	0.000148069	0.020867596	0.994338549	1.000 (0.960 - 1.042)	-0.004253989	0.014760502	0.773192994	0.996 (0.967 - 1.025)	0.013718373	0.045042997	0.762016573	1.014 (0.928 - 1.107)	0.008786492	0.03598001	0.808113042	1.009 (0.940 - 1.083)	-0.004204858	0.014654222	0.774159525	0.996 (0.968 - 1.025)	-0.004204858	0.014654222	0.774159525	0.996 (0.968 - 1.025)	32.72076118	47	0.943507377	32.88502566	48	0.952821786	-0.001849586	0.00456355	0.687099303	0.006293222	0.001252022	TRUE	3.99E-12
GCST90302743	Glaucoma	48	0.003906458	0.011320496	0.730035498	1.004 (0.982 - 1.026)	-0.006796753	0.052814967	0.898164041	0.993 (0.896 - 1.102)	-0.005371247	0.021287592	0.800795126	0.995 (0.954 - 1.037)	0.004005855	0.014844542	0.787272767	1.004 (0.975 - 1.034)	0.020952025	0.039590318	0.599143012	1.021 (0.945 - 1.104)	-0.003670596	0.033271352	0.912622957	0.996 (0.933 - 1.063)	0.003906458	0.014766831	0.791361753	1.004 (0.975 - 1.033)	0.003906458	0.014766831	0.791361753	1.004 (0.975 - 1.033)	27.57738625	46	0.985700658	27.62193803	47	0.989155337	0.000975986	0.004623929	0.833762681	0.006229155	0.001051679	TRUE	2.16E-13
GCST90302824	Glaucoma	51	0.003857992	0.011355477	0.734046913	1.004 (0.982 - 1.026)	-0.007212619	0.053481517	0.893273526	0.993 (0.894 - 1.103)	-0.001778909	0.020270662	0.930069161	0.998 (0.959 - 1.039)	0.003890494	0.01483884	0.793180251	1.004 (0.975 - 1.034)	-0.001194082	0.041149914	0.976965878	0.999 (0.921 - 1.083)	9.90E-05	0.031988546	0.997543854	1.000 (0.939 - 1.065)	0.003857992	0.014756229	0.793746782	1.004 (0.975 - 1.033)	0.003857992	0.014756229	0.793746782	1.004 (0.975 - 1.033)	29.56304833	49	0.987360055	29.60942759	50	0.990363687	0.000991357	0.004603288	0.830381769	0.006532633	0.001127088	TRUE	8.68E-14
GCST90302840	Glaucoma	51	0.004576034	0.013604283	0.736594023	1.005 (0.978 - 1.032)	-0.020040548	0.054784652	0.716084483	0.980 (0.880 - 1.091)	0.006131972	0.022944574	0.789275516	1.006 (0.962 - 1.052)	0.004603998	0.015314859	0.763702052	1.005 (0.975 - 1.035)	0.081337398	0.049982819	0.109958215	1.085 (0.984 - 1.196)	-0.011553572	0.042129442	0.785030157	0.989 (0.910 - 1.074)	0.004576034	0.01519429	0.763286385	1.005 (0.975 - 1.035)	0.004576034	0.01519429	0.763286385	1.005 (0.975 - 1.035)	39.86430451	49	0.820916282	40.08302963	50	0.840903976	0.00221638	0.00473909	0.642086447	0.006490837	0.001525701	TRUE	5.60E-11
GCST90302690	Glaucoma	50	-0.004721846	0.014089467	0.737524712	0.995 (0.968 - 1.023)	0.026894176	0.055805225	0.632046351	1.027 (0.921 - 1.146)	0.006273881	0.022090988	0.776408971	1.006 (0.964 - 1.051)	-0.004762359	0.014752914	0.746840642	0.995 (0.967 - 1.024)	0.028417864	0.049106257	0.565441321	1.029 (0.934 - 1.133)	0.026978009	0.036870262	0.467836207	1.027 (0.956 - 1.104)	-0.004721846	0.01461405	0.746617099	0.995 (0.967 - 1.024)	-0.004721846	0.01461405	0.746617099	0.995 (0.967 - 1.024)	45.20074277	48	0.588234279	45.5453455	49	0.613983893	-0.002786859	0.004747398	0.559935572	0.006088395	0.001733652	TRUE	9.13E-09
GCST90302705	Glaucoma	48	0.004654777	0.013897687	0.737676551	1.005 (0.978 - 1.032)	0.0139412	0.054687447	0.7999173	1.014 (0.911 - 1.129)	-0.004462554	0.022378456	0.841939739	0.996 (0.953 - 1.040)	0.004699596	0.015530331	0.762188924	1.005 (0.975 - 1.036)	-0.01051791	0.044782064	0.815330835	0.990 (0.906 - 1.080)	-0.015840158	0.042449425	0.710711839	0.984 (0.906 - 1.070)	0.004654777	0.015417048	0.762709989	1.005 (0.975 - 1.035)	0.004654777	0.015417048	0.762709989	1.005 (0.975 - 1.035)	38.16138453	46	0.787646273	38.19270915	47	0.816557522	-0.000844115	0.004769343	0.860295116	0.006186508	0.001453916	TRUE	1.58E-10
GCST90302780	Glaucoma	48	0.004385024	0.013396107	0.743413985	1.004 (0.978 - 1.031)	0.040919283	0.051139545	0.42773725	1.042 (0.942 - 1.152)	0.011593731	0.020769989	0.576710353	1.012 (0.971 - 1.054)	0.004435372	0.014280029	0.756104992	1.004 (0.977 - 1.033)	0.006072822	0.041565101	0.884464238	1.006 (0.927 - 1.091)	0.014973299	0.035985829	0.679238955	1.015 (0.946 - 1.089)	0.004385024	0.014162045	0.756840711	1.004 (0.977 - 1.033)	0.004385024	0.014162045	0.756840711	1.004 (0.977 - 1.033)	41.50083431	46	0.660981185	42.05359772	47	0.677175561	-0.003302167	0.004441497	0.46097144	0.006257521	0.001600718	TRUE	6.70E-10
GCST90302709	Glaucoma	47	0.005065987	0.015549587	0.744579029	1.005 (0.975 - 1.036)	0.057844015	0.060607689	0.344979897	1.060 (0.941 - 1.193)	0.029019249	0.022923323	0.205539296	1.029 (0.984 - 1.077)	0.005085934	0.016197467	0.753524339	1.005 (0.974 - 1.038)	0.05424943	0.050535286	0.288647869	1.056 (0.956 - 1.166)	0.050909033	0.037869595	0.185435793	1.052 (0.977 - 1.133)	0.005065987	0.016050228	0.752280858	1.005 (0.974 - 1.037)	0.005065987	0.016050228	0.752280858	1.005 (0.974 - 1.037)	42.3595669	45	0.58444158	43.17507612	46	0.59127903	-0.004675889	0.005177853	0.371305256	0.005815817	0.001643457	TRUE	1.70E-08
GCST90302741	Glaucoma	50	-0.004062539	0.012541021	0.745983414	0.996 (0.972 - 1.021)	0.027858315	0.051511346	0.591133407	1.028 (0.930 - 1.137)	0.00955642	0.021778677	0.660808553	1.010 (0.967 - 1.054)	-0.004046018	0.01444628	0.779421228	0.996 (0.968 - 1.025)	0.013186113	0.045817523	0.774716448	1.013 (0.926 - 1.108)	0.022105581	0.038144137	0.564888327	1.022 (0.949 - 1.102)	-0.004062539	0.014344305	0.77701114	0.996 (0.968 - 1.024)	-0.004062539	0.014344305	0.77701114	0.996 (0.968 - 1.024)	37.03810683	48	0.874514211	37.45439873	49	0.885736194	-0.002881485	0.004465986	0.521865362	0.006449933	0.001425473	TRUE	1.83E-11
GCST90302827	Glaucoma	49	-0.004480311	0.014317271	0.754333447	0.996 (0.968 - 1.024)	0.044332119	0.053717476	0.413380285	1.045 (0.941 - 1.161)	0.004350563	0.022649704	0.847679267	1.004 (0.961 - 1.050)	-0.004427851	0.014886486	0.766129864	0.996 (0.967 - 1.025)	-0.022860266	0.046790509	0.627373532	0.977 (0.892 - 1.071)	-0.002929315	0.040258292	0.942297065	0.997 (0.921 - 1.079)	-0.004480311	0.014744213	0.7612276	0.996 (0.967 - 1.025)	-0.004480311	0.014744213	0.7612276	0.996 (0.967 - 1.025)	44.36742589	47	0.582235519	45.26041565	48	0.585769342	-0.004360284	0.004614148	0.349501304	0.006123685	0.001722369	TRUE	6.50E-09
GCST90302789	Glaucoma	50	-0.003721342	0.012199569	0.760336626	0.996 (0.973 - 1.020)	-0.014079104	0.053160002	0.792263709	0.986 (0.888 - 1.094)	-0.016168355	0.021600112	0.454139888	0.984 (0.943 - 1.027)	-0.003655905	0.015008888	0.807554038	0.996 (0.967 - 1.026)	0.069910656	0.050983128	0.176544336	1.072 (0.970 - 1.185)	0.063778513	0.044192985	0.155332147	1.066 (0.977 - 1.162)	-0.003721342	0.014909614	0.802901788	0.996 (0.968 - 1.026)	-0.003721342	0.014909614	0.802901788	0.996 (0.968 - 1.026)	32.76471893	48	0.954363203	32.80592325	49	0.9634373	0.000935777	0.004610003	0.840002083	0.006350613	0.001248263	TRUE	2.51E-12
GCST90302816	Glaucoma	50	-0.003561278	0.011949325	0.765678926	0.996 (0.973 - 1.020)	0.03157848	0.049386389	0.525591933	1.032 (0.937 - 1.137)	0.009365123	0.019469016	0.630497276	1.009 (0.972 - 1.049)	-0.003553737	0.013793289	0.796682836	0.996 (0.970 - 1.024)	0.043952667	0.04046787	0.282743522	1.045 (0.965 - 1.131)	0.03234021	0.033437709	0.338204818	1.033 (0.967 - 1.103)	-0.003561278	0.013688022	0.794728931	0.996 (0.970 - 1.024)	-0.003561278	0.013688022	0.794728931	0.996 (0.970 - 1.024)	36.79393949	48	0.880542606	37.34233764	49	0.888336153	-0.003144297	0.004245957	0.462580192	0.006394312	0.001420737	TRUE	2.49E-11
GCST90302722	Glaucoma	52	0.003999146	0.013773085	0.771541247	1.004 (0.977 - 1.031)	-0.043704452	0.052807944	0.41182338	0.957 (0.863 - 1.062)	-0.002786534	0.021134095	0.895102791	0.997 (0.957 - 1.039)	0.004087936	0.014690289	0.780801465	1.004 (0.976 - 1.033)	-0.009459332	0.046353351	0.839110892	0.991 (0.905 - 1.085)	-0.004475276	0.034319159	0.896761635	0.996 (0.931 - 1.065)	0.003999146	0.014563038	0.783616432	1.004 (0.976 - 1.033)	0.003999146	0.014563038	0.783616432	1.004 (0.976 - 1.033)	44.73400668	50	0.684023805	45.61720001	51	0.686624684	0.004274701	0.004548601	0.351846667	0.006605085	0.001735273	TRUE	3.93E-10
GCST90302670	Glaucoma	51	-0.003833827	0.013765428	0.78061991	0.996 (0.970 - 1.023)	-0.005741626	0.052414365	0.913219227	0.994 (0.897 - 1.102)	0.000822458	0.021050847	0.968834513	1.001 (0.960 - 1.043)	-0.003829982	0.014656035	0.793842224	0.996 (0.968 - 1.025)	-0.074205055	0.051989721	0.159708496	0.928 (0.839 - 1.028)	0.005810034	0.036404288	0.873841101	1.006 (0.937 - 1.080)	-0.003833827	0.014531186	0.791907523	0.996 (0.968 - 1.025)	-0.003833827	0.014531186	0.791907523	0.996 (0.968 - 1.025)	44.86765784	49	0.641281098	44.86909299	50	0.678839957	0.00017167	0.004531548	0.969934593	0.006516594	0.001706659	TRUE	4.83E-10
GCST90302763	Glaucoma	47	-0.003272219	0.011865105	0.782713164	0.997 (0.974 - 1.020)	-0.031604209	0.050875387	0.537596851	0.969 (0.877 - 1.070)	-0.001918295	0.020368832	0.924967792	0.998 (0.959 - 1.039)	-0.003252355	0.014504119	0.822573168	0.997 (0.969 - 1.025)	0.02666032	0.03885116	0.496020872	1.027 (0.952 - 1.108)	0.002531219	0.03082161	0.934903783	1.003 (0.944 - 1.065)	-0.003272219	0.014418901	0.820470757	0.997 (0.969 - 1.025)	-0.003272219	0.014418901	0.820470757	0.997 (0.969 - 1.025)	30.81125672	45	0.947137969	31.14846961	46	0.95392167	0.002552707	0.00439591	0.564339463	0.006100274	0.001184898	TRUE	5.39E-12
GCST90302675	Glaucoma	47	0.00374943	0.013677884	0.783989656	1.004 (0.977 - 1.031)	-0.056390214	0.057251717	0.329913858	0.945 (0.845 - 1.057)	0.00787546	0.022776546	0.729515109	1.008 (0.964 - 1.054)	0.003767769	0.015895449	0.812630047	1.004 (0.973 - 1.036)	0.042120493	0.045214861	0.35642607	1.043 (0.955 - 1.140)	0.008751965	0.038638173	0.821807694	1.009 (0.935 - 1.088)	0.00374943	0.015783983	0.812232823	1.004 (0.973 - 1.035)	0.00374943	0.015783983	0.812232823	1.004 (0.973 - 1.035)	33.34899284	45	0.900031392	34.54319048	46	0.892507822	0.00532048	0.004868696	0.280300333	0.006182631	0.001314	TRUE	2.23E-11
GCST90302848	Glaucoma	50	-0.004003249	0.015125175	0.791260171	0.996 (0.967 - 1.026)	-0.062207778	0.056652167	0.277653734	0.940 (0.841 - 1.050)	-0.008895102	0.02343649	0.704286398	0.991 (0.947 - 1.038)	-0.003988684	0.015739869	0.799949266	0.996 (0.966 - 1.027)	-0.046304515	0.049069192	0.349974481	0.955 (0.867 - 1.051)	-0.027406737	0.035495664	0.443754428	0.973 (0.908 - 1.043)	-0.004003249	0.015584798	0.797280009	0.996 (0.966 - 1.027)	-0.004003249	0.015584798	0.797280009	0.996 (0.966 - 1.027)	45.01045399	48	0.596085471	46.15243054	49	0.589274032	0.005185576	0.004852532	0.290579959	0.006203574	0.001755255	TRUE	5.82E-09
GCST90302667	Glaucoma	51	0.003224454	0.01222066	0.791893437	1.003 (0.979 - 1.028)	-0.006536112	0.051748901	0.900007855	0.993 (0.898 - 1.100)	0.001148522	0.020090063	0.954410852	1.001 (0.962 - 1.041)	0.00325569	0.014470791	0.821992059	1.003 (0.975 - 1.032)	-0.028231025	0.045269938	0.535714994	0.972 (0.890 - 1.062)	-0.040625631	0.037506484	0.283932035	0.960 (0.892 - 1.033)	0.003224454	0.014372739	0.822488768	1.003 (0.975 - 1.032)	0.003224454	0.014372739	0.822488768	1.003 (0.975 - 1.032)	36.10911538	49	0.914484312	36.14766425	50	0.929284486	0.000876188	0.004462635	0.845157143	0.006523505	0.001374707	TRUE	5.26E-12
GCST90302686	Glaucoma	49	-0.003691828	0.013994182	0.791925091	0.996 (0.969 - 1.024)	-0.007748074	0.052490913	0.88328363	0.992 (0.895 - 1.100)	-0.014169218	0.021225382	0.504414436	0.986 (0.946 - 1.028)	-0.003676253	0.014769136	0.803426873	0.996 (0.968 - 1.026)	-0.017159557	0.043493789	0.694938164	0.983 (0.903 - 1.070)	-0.024881973	0.041816664	0.554621476	0.975 (0.899 - 1.059)	-0.003691828	0.014639975	0.800906224	0.996 (0.968 - 1.025)	-0.003691828	0.014639975	0.800906224	0.996 (0.968 - 1.025)	43.85221078	47	0.603722551	43.85868593	48	0.643141676	0.000368564	0.004580244	0.936206484	0.006296696	0.001668049	TRUE	1.19E-09
GCST90302825	Glaucoma	51	0.00315038	0.012499969	0.801017085	1.003 (0.979 - 1.028)	0.028345993	0.052978183	0.595035032	1.029 (0.927 - 1.141)	-0.007341223	0.020989327	0.726518951	0.993 (0.953 - 1.034)	0.003149896	0.014721894	0.83057828	1.003 (0.975 - 1.033)	-0.0462385	0.047116214	0.331134595	0.955 (0.871 - 1.047)	-0.034436724	0.041045632	0.40547039	0.966 (0.891 - 1.047)	0.00315038	0.014621906	0.829411679	1.003 (0.975 - 1.032)	0.00315038	0.014621906	0.829411679	1.003 (0.975 - 1.032)	36.29612343	49	0.910808267	36.54095428	50	0.922450311	-0.002270277	0.004588236	0.622950016	0.006507534	0.001389501	TRUE	7.31E-12
GCST90302836	Glaucoma	46	-0.003075755	0.012787197	0.809916329	0.997 (0.972 - 1.022)	0.000971545	0.054152273	0.985767038	1.001 (0.900 - 1.113)	-0.010493999	0.021150828	0.619788057	0.990 (0.949 - 1.031)	-0.003027938	0.01536531	0.843778062	0.997 (0.967 - 1.027)	-0.011003531	0.039205657	0.78025615	0.989 (0.916 - 1.068)	-0.012499419	0.032786166	0.704818811	0.988 (0.926 - 1.053)	-0.003075755	0.015264944	0.840314326	0.997 (0.968 - 1.027)	-0.003075755	0.015264944	0.840314326	0.997 (0.968 - 1.027)	31.57107546	44	0.919605652	31.5771436	45	0.935034756	-0.000373028	0.004788656	0.938262148	0.006032249	0.001200768	TRUE	1.12E-11
GCST90302773	Glaucoma	51	0.002963064	0.012530646	0.813071589	1.003 (0.979 - 1.028)	-0.043770175	0.050245894	0.387937033	0.957 (0.867 - 1.056)	0.016172654	0.019881576	0.415960489	1.016 (0.977 - 1.057)	0.00298875	0.014008002	0.831046048	1.003 (0.976 - 1.031)	0.02574813	0.043823844	0.559487272	1.026 (0.942 - 1.118)	0.020697671	0.034064529	0.546201407	1.021 (0.955 - 1.091)	0.002963064	0.013898594	0.831177522	1.003 (0.976 - 1.031)	0.002963064	0.013898594	0.831177522	1.003 (0.976 - 1.031)	39.70526317	49	0.825703987	40.64200575	50	0.824768803	0.004202538	0.004342117	0.337870053	0.006523755	0.001545211	TRUE	5.87E-11
GCST90302713	Glaucoma	49	-0.003091038	0.013417289	0.817798626	0.997 (0.971 - 1.023)	-0.020517792	0.049459133	0.680144148	0.980 (0.889 - 1.079)	-0.009667024	0.02163226	0.654961724	0.990 (0.949 - 1.033)	-0.003108809	0.014057417	0.824975011	0.997 (0.970 - 1.025)	-0.006248908	0.04535329	0.890988373	0.994 (0.909 - 1.086)	-7.30E-05	0.033513134	0.998269889	1.000 (0.936 - 1.068)	-0.003091038	0.013927362	0.824360615	0.997 (0.970 - 1.025)	-0.003091038	0.013927362	0.824360615	0.997 (0.970 - 1.025)	44.41365571	47	0.58030267	44.54849591	48	0.615070977	0.001578393	0.004298388	0.715113689	0.006266496	0.001693695	TRUE	1.95E-09
GCST90302853	Glaucoma	48	-0.002588483	0.011507832	0.822031969	0.997 (0.975 - 1.020)	0.026667704	0.048910687	0.588227614	1.027 (0.933 - 1.130)	0.005502072	0.020039746	0.783655859	1.006 (0.967 - 1.046)	-0.002544421	0.013848945	0.854227886	0.997 (0.971 - 1.025)	-0.005217235	0.040917273	0.899083188	0.995 (0.918 - 1.078)	0.006472568	0.032735583	0.844114703	1.006 (0.944 - 1.073)	-0.002588483	0.013747114	0.850647122	0.997 (0.971 - 1.025)	-0.002588483	0.013747114	0.850647122	0.997 (0.971 - 1.025)	32.54683604	46	0.93284717	32.93531481	47	0.940233482	-0.002614892	0.004195369	0.536178425	0.006071419	0.001252142	TRUE	1.89E-11
GCST90302834	Glaucoma	47	-0.00301249	0.013433852	0.822565769	0.997 (0.971 - 1.024)	0.050810023	0.055310429	0.363185113	1.052 (0.944 - 1.173)	0.014363229	0.022311454	0.519730875	1.014 (0.971 - 1.060)	-0.002989086	0.015742339	0.84940662	0.997 (0.967 - 1.028)	0.049041242	0.045364543	0.285310955	1.050 (0.961 - 1.148)	0.030334999	0.035672698	0.399524009	1.031 (0.961 - 1.105)	-0.00301249	0.015635657	0.847219044	0.997 (0.967 - 1.028)	-0.00301249	0.015635657	0.847219044	0.997 (0.967 - 1.028)	32.92762677	45	0.909270182	33.95679189	46	0.905659613	-0.004947038	0.004876439	0.315778548	0.006039595	0.001291009	TRUE	4.23E-11
GCST90302688	Glaucoma	50	0.003325153	0.014867362	0.823026114	1.003 (0.975 - 1.033)	-0.003746424	0.054012862	0.94498987	0.996 (0.896 - 1.108)	-0.010804649	0.023196968	0.641374054	0.989 (0.945 - 1.035)	0.003329411	0.015355031	0.828341839	1.003 (0.974 - 1.034)	-0.043498191	0.04988875	0.387513159	0.957 (0.868 - 1.056)	-0.026210278	0.040037063	0.515754204	0.974 (0.901 - 1.054)	0.003325153	0.015215083	0.827005891	1.003 (0.974 - 1.034)	0.003325153	0.015215083	0.827005891	1.003 (0.974 - 1.034)	46.76731104	48	0.523384489	46.78592952	49	0.56334314	0.00063783	0.004674476	0.89203659	0.00635148	0.001778627	TRUE	3.11E-09
GCST90302843	Glaucoma	49	-0.002510607	0.011349082	0.824923658	0.997 (0.976 - 1.020)	0.059660905	0.05031835	0.241713009	1.061 (0.962 - 1.171)	0.00215121	0.019921482	0.914008022	1.002 (0.964 - 1.042)	-0.002522988	0.014066826	0.857657175	0.997 (0.970 - 1.025)	0.020783528	0.041044911	0.6149215	1.021 (0.942 - 1.107)	0.010145152	0.029304902	0.730710608	1.010 (0.954 - 1.070)	-0.002510607	0.013981481	0.85749282	0.997 (0.971 - 1.025)	-0.002510607	0.013981481	0.85749282	0.997 (0.971 - 1.025)	29.9725366	47	0.974866114	31.62687943	48	0.967173981	-0.005545799	0.004311728	0.204669128	0.006311726	0.001202342	TRUE	1.58E-12
GCST90302803	Glaucoma	44	0.0037024	0.017146822	0.829047443	1.004 (0.971 - 1.038)	0.061710297	0.060946178	0.317078922	1.064 (0.944 - 1.199)	0.001863618	0.025916597	0.94267491	1.002 (0.952 - 1.054)	0.003674483	0.017326283	0.832048013	1.004 (0.970 - 1.038)	-0.004172788	0.059385723	0.944307844	0.996 (0.886 - 1.119)	0.03634043	0.045191905	0.42574204	1.037 (0.949 - 1.133)	0.0037024	0.017145305	0.829032553	1.004 (0.971 - 1.038)	0.0037024	0.017146822	0.829047443	1.004 (0.971 - 1.038)	42.02325961	42	0.469966205	43.00760818	43	0.470987994	-0.005165028	0.00520737	0.326941734	0.005392057	0.001635082	TRUE	1.91E-07
GCST90302747	Glaucoma	51	-0.003071957	0.014661872	0.834042247	0.997 (0.969 - 1.026)	0.03322916	0.053109332	0.534431914	1.034 (0.932 - 1.147)	-0.008732566	0.0217777	0.688429985	0.991 (0.950 - 1.035)	-0.003118449	0.014475415	0.829431503	0.997 (0.969 - 1.026)	-0.069812162	0.047864768	0.150948295	0.933 (0.849 - 1.024)	-0.050048787	0.040392791	0.22111108	0.951 (0.879 - 1.030)	-0.003071957	0.014325125	0.830199756	0.997 (0.969 - 1.025)	-0.003071957	0.014661872	0.834042247	0.997 (0.969 - 1.026)	51.84285206	49	0.363586539	52.37837428	50	0.381845289	-0.003265067	0.004589334	0.480180873	0.006493244	0.001990938	TRUE	1.35E-08
GCST90302683	Glaucoma	49	-0.002814085	0.01437768	0.84482469	0.997 (0.969 - 1.026)	-0.034695916	0.05246771	0.511660813	0.966 (0.872 - 1.071)	-0.018799802	0.022233843	0.397804439	0.981 (0.940 - 1.025)	-0.002810534	0.014787084	0.849256759	0.997 (0.969 - 1.027)	-0.041008472	0.044928398	0.365934985	0.960 (0.879 - 1.048)	-0.030533682	0.037450114	0.418918667	0.970 (0.901 - 1.044)	-0.002814085	0.014647834	0.847651263	0.997 (0.969 - 1.026)	-0.002814085	0.014647834	0.847651263	0.997 (0.969 - 1.026)	45.84532808	47	0.52038235	46.24577347	48	0.544965656	0.002855656	0.004512678	0.529926298	0.006353889	0.001757685	TRUE	2.41E-09
GCST90302719	Glaucoma	48	-0.002488321	0.012908038	0.847136741	0.998 (0.973 - 1.023)	-0.006480147	0.055193739	0.907048458	0.994 (0.892 - 1.107)	-0.010373357	0.021590953	0.630907992	0.990 (0.949 - 1.032)	-0.002455006	0.015438362	0.873653242	0.998 (0.968 - 1.028)	-0.018384806	0.048617729	0.707021587	0.982 (0.893 - 1.080)	-0.018384806	0.037089303	0.62242291	0.982 (0.913 - 1.056)	-0.002488321	0.015330487	0.871060203	0.998 (0.968 - 1.028)	-0.002488321	0.015330487	0.871060203	0.998 (0.968 - 1.028)	33.3144402	46	0.918813487	33.32010823	47	0.934031941	0.000357078	0.00474293	0.94031338	0.006058919	0.001266421	TRUE	2.57E-11
GCST90302847	Glaucoma	48	0.003165725	0.016689714	0.849558967	1.003 (0.971 - 1.037)	-0.013962448	0.060565681	0.818699076	0.986 (0.876 - 1.110)	-0.014617849	0.024558531	0.551693155	0.985 (0.939 - 1.034)	0.003230314	0.015758916	0.837585224	1.003 (0.973 - 1.035)	0.116010581	0.057941116	0.051050671	1.123 (1.002 - 1.258)	-0.042572774	0.04489417	0.347831528	0.958 (0.878 - 1.046)	0.003165725	0.015577623	0.838961068	1.003 (0.973 - 1.034)	0.003165725	0.016689714	0.849558967	1.003 (0.971 - 1.037)	53.84874283	46	0.199185517	53.95022556	47	0.225930904	0.001532259	0.005204091	0.769751327	0.006055972	0.002050449	TRUE	2.77E-07
GCST90302841	Glaucoma	48	0.002068721	0.011170087	0.853070737	1.002 (0.980 - 1.024)	-0.015611752	0.052742381	0.76856218	0.985 (0.888 - 1.092)	-0.002657017	0.021986486	0.903811622	0.997 (0.955 - 1.041)	0.002102167	0.014952265	0.888192372	1.002 (0.973 - 1.032)	-0.027421251	0.044636616	0.541965145	0.973 (0.891 - 1.062)	-0.018218058	0.03816352	0.635312298	0.982 (0.911 - 1.058)	0.002068721	0.014869542	0.889351612	1.002 (0.973 - 1.032)	0.002068721	0.014869542	0.889351612	1.002 (0.973 - 1.032)	26.40050396	46	0.990991431	26.52258173	47	0.993068429	0.001614238	0.004620076	0.728386313	0.006174452	0.001007998	TRUE	1.46E-13
GCST90302668	Glaucoma	48	0.002326357	0.01256175	0.85307712	1.002 (0.978 - 1.027)	0.036116279	0.054359236	0.509751273	1.037 (0.932 - 1.153)	0.000822266	0.021263078	0.969152637	1.001 (0.960 - 1.043)	0.002367213	0.015215498	0.876364799	1.002 (0.973 - 1.033)	-0.011298942	0.039315627	0.775076603	0.989 (0.915 - 1.068)	-0.007144319	0.033151596	0.830306479	0.993 (0.930 - 1.060)	0.002326357	0.015121847	0.877735273	1.002 (0.973 - 1.032)	0.002326357	0.015121847	0.877735273	1.002 (0.973 - 1.032)	32.01430082	46	0.941537215	32.43310183	47	0.947694484	-0.003056297	0.004722715	0.520752469	0.006266062	0.001232623	TRUE	3.56E-12
GCST90302829	Glaucoma	48	-0.00262856	0.014278289	0.853939005	0.997 (0.970 - 1.026)	0.02602786	0.05813721	0.656473164	1.026 (0.916 - 1.150)	-0.024007769	0.022755754	0.291416324	0.976 (0.934 - 1.021)	-0.002590713	0.015343361	0.865915337	0.997 (0.968 - 1.028)	-0.045588288	0.051974364	0.384877438	0.955 (0.863 - 1.058)	-0.057637766	0.046122614	0.217609642	0.944 (0.862 - 1.033)	-0.00262856	0.015198405	0.862690928	0.997 (0.968 - 1.028)	-0.00262856	0.015198405	0.862690928	0.997 (0.968 - 1.028)	41.22069268	46	0.672369952	41.48147549	47	0.699723926	-0.002492831	0.0048815	0.612025003	0.005706989	0.001576493	TRUE	1.53E-08
GCST90302658	Glaucoma	49	-0.002554443	0.013898546	0.854176554	0.997 (0.971 - 1.025)	0.016240725	0.055496803	0.771083482	1.016 (0.912 - 1.133)	0.006232315	0.023027026	0.78665856	1.006 (0.962 - 1.053)	-0.00253537	0.015595725	0.87085838	0.997 (0.967 - 1.028)	0.011131341	0.051380348	0.829402484	1.011 (0.914 - 1.118)	0.026635112	0.040560965	0.514530145	1.027 (0.949 - 1.112)	-0.002554443	0.015466122	0.868815079	0.997 (0.968 - 1.028)	-0.002554443	0.015466122	0.868815079	0.997 (0.968 - 1.028)	38.63862255	47	0.802257748	38.7629789	48	0.82685554	-0.001709987	0.004849075	0.725933448	0.006307957	0.001473148	TRUE	9.18E-11
GCST90302703	Glaucoma	49	-0.002907518	0.016161027	0.857223844	0.997 (0.966 - 1.029)	-0.007199613	0.058217074	0.902105195	0.993 (0.886 - 1.113)	-0.00271113	0.02432516	0.911256543	0.997 (0.951 - 1.046)	-0.002862489	0.015860832	0.856779407	0.997 (0.967 - 1.029)	0.031210183	0.056839234	0.585485216	1.032 (0.923 - 1.153)	-0.028095784	0.043675318	0.523099132	0.972 (0.893 - 1.059)	-0.002907518	0.015696576	0.853046601	0.997 (0.967 - 1.028)	-0.002907518	0.016161027	0.857223844	0.997 (0.966 - 1.029)	50.87621201	47	0.323590547	50.88259832	48	0.360812401	0.000386861	0.005036617	0.939100941	0.006152663	0.001933688	TRUE	5.24E-08
GCST90302725	Glaucoma	52	0.002487756	0.014445368	0.863265956	1.002 (0.975 - 1.031)	-0.048788256	0.052911816	0.360921504	0.952 (0.859 - 1.056)	0.006756436	0.022311884	0.762028689	1.007 (0.964 - 1.052)	0.002555679	0.014731069	0.86226703	1.003 (0.974 - 1.032)	0.004641067	0.045635937	0.919395472	1.005 (0.919 - 1.099)	-0.002462659	0.038617245	0.949401895	0.998 (0.925 - 1.076)	0.002487756	0.014594097	0.864645908	1.002 (0.974 - 1.032)	0.002487756	0.014594097	0.864645908	1.002 (0.974 - 1.032)	48.94935532	50	0.51554002	49.96580763	51	0.514724817	0.004594795	0.004557458	0.318216305	0.006605085	0.001898662	TRUE	2.61E-09
GCST90302738	Glaucoma	49	0.002185787	0.01299458	0.866419984	1.002 (0.977 - 1.028)	-0.013033566	0.053139698	0.807315307	0.987 (0.889 - 1.095)	0.021386314	0.020939671	0.307098115	1.022 (0.981 - 1.064)	0.002229179	0.01483504	0.880556001	1.002 (0.974 - 1.032)	0.008598505	0.045322518	0.850329991	1.009 (0.923 - 1.102)	0.019062129	0.035179539	0.590426562	1.019 (0.951 - 1.092)	0.002185787	0.014714477	0.881911347	1.002 (0.974 - 1.032)	0.002185787	0.014714477	0.881911347	1.002 (0.974 - 1.032)	37.3460094	47	0.842160921	37.43484753	48	0.864333834	0.001358036	0.004556293	0.766973134	0.006074009	0.001422518	TRUE	2.16E-10
GCST90302739	Glaucoma	50	-0.002430547	0.014699282	0.868667395	0.998 (0.969 - 1.027)	-0.012078414	0.05451738	0.825602803	0.988 (0.888 - 1.099)	0.003595515	0.022681121	0.874043468	1.004 (0.960 - 1.049)	-0.00246068	0.015336042	0.872525978	0.998 (0.968 - 1.028)	0.059063582	0.052110064	0.262545217	1.061 (0.958 - 1.175)	0.049299188	0.043855856	0.266439633	1.051 (0.964 - 1.145)	-0.002430547	0.015202528	0.872977325	0.998 (0.968 - 1.028)	-0.002430547	0.015202528	0.872977325	0.998 (0.968 - 1.028)	45.77565913	48	0.564446263	45.80961769	49	0.603250778	0.000872081	0.004732408	0.854571346	0.006382157	0.001740702	TRUE	1.67E-09
GCST90302710	Glaucoma	50	0.001747319	0.010734342	0.870692887	1.002 (0.981 - 1.023)	-0.015321415	0.052719199	0.772591625	0.985 (0.888 - 1.092)	-0.006159804	0.020896367	0.768162939	0.994 (0.954 - 1.035)	0.001775155	0.014669936	0.903686043	1.002 (0.973 - 1.031)	-0.01367222	0.039698155	0.732015934	0.986 (0.913 - 1.066)	-0.00646234	0.031292017	0.837242675	0.994 (0.934 - 1.056)	0.001747319	0.014590654	0.904676381	1.002 (0.974 - 1.031)	0.001747319	0.014590654	0.904676381	1.002 (0.974 - 1.031)	26.40793904	48	0.995222795	26.5214594	49	0.996390174	0.001543547	0.004581239	0.737640087	0.006440652	0.001007765	TRUE	1.91E-14
GCST90302652	Glaucoma	49	0.002381529	0.015000451	0.873854964	1.002 (0.973 - 1.032)	0.076029327	0.056113556	0.181920381	1.079 (0.967 - 1.204)	0.016880283	0.023297102	0.468718457	1.017 (0.972 - 1.065)	0.002373572	0.01566125	0.879536344	1.002 (0.972 - 1.034)	0.054050858	0.057224451	0.349623531	1.056 (0.944 - 1.181)	0.054050858	0.043962135	0.224882196	1.056 (0.968 - 1.151)	0.002381529	0.01551194	0.87798132	1.002 (0.972 - 1.033)	0.002381529	0.01551194	0.87798132	1.002 (0.972 - 1.033)	43.0215691	47	0.638032024	44.88669683	48	0.601183006	-0.006540891	0.004789417	0.178534557	0.006096712	0.001705574	TRUE	6.32E-09
GCST90302714	Glaucoma	50	0.002074386	0.0130954	0.874137107	1.002 (0.977 - 1.028)	-0.009177453	0.049559892	0.853868863	0.991 (0.899 - 1.092)	-0.001726285	0.019970366	0.931114806	0.998 (0.960 - 1.038)	0.002104145	0.01392016	0.879851	1.002 (0.975 - 1.030)	-0.034748752	0.040384481	0.393732756	0.966 (0.892 - 1.045)	-0.004635685	0.031814127	0.884746907	0.995 (0.935 - 1.059)	0.002074386	0.013790769	0.880434475	1.002 (0.975 - 1.030)	0.002074386	0.013790769	0.880434475	1.002 (0.975 - 1.030)	44.12727749	48	0.632259224	44.18314864	49	0.668409765	0.001008877	0.004268195	0.814150736	0.006393504	0.001678809	TRUE	7.44E-10
GCST90302777	Glaucoma	46	0.002481715	0.016072123	0.87728554	1.002 (0.971 - 1.035)	-0.016253343	0.060148511	0.788254304	0.984 (0.874 - 1.107)	0.002589584	0.023666364	0.912869027	1.003 (0.957 - 1.050)	0.002484235	0.016418431	0.879732978	1.002 (0.971 - 1.035)	0.006991341	0.053211556	0.896054326	1.007 (0.907 - 1.118)	-0.008677672	0.039922934	0.828909908	0.991 (0.917 - 1.072)	0.002481715	0.016272592	0.878785555	1.002 (0.971 - 1.035)	0.002481715	0.016272592	0.878785555	1.002 (0.971 - 1.035)	43.79339907	44	0.480414864	43.89808072	45	0.518593606	0.001662186	0.005137412	0.747815037	0.005720357	0.001668022	TRUE	3.96E-08
GCST90302677	Glaucoma	45	-0.002186615	0.014281837	0.878315802	0.998 (0.970 - 1.026)	0.010703701	0.052829513	0.840396776	1.011 (0.911 - 1.121)	-0.013725312	0.021638839	0.525891184	0.986 (0.945 - 1.029)	-0.002164904	0.015345231	0.88780678	0.998 (0.968 - 1.028)	-0.01227652	0.045281225	0.787568777	0.988 (0.904 - 1.079)	-0.015414354	0.03297363	0.642466964	0.985 (0.923 - 1.050)	-0.002186615	0.015216436	0.885736701	0.998 (0.968 - 1.028)	-0.002186615	0.015216436	0.885736701	0.998 (0.968 - 1.028)	38.69607746	43	0.658354844	38.76099858	44	0.695132974	-0.001162739	0.004563409	0.800095168	0.005778529	0.00147283	TRUE	2.82E-09
GCST90302790	Glaucoma	49	-0.001794062	0.012034829	0.881496439	0.998 (0.975 - 1.022)	-0.000174258	0.050202267	0.997245152	1.000 (0.906 - 1.103)	-0.000525515	0.020436029	0.979484576	0.999 (0.960 - 1.040)	-0.001808555	0.014131304	0.898163068	0.998 (0.971 - 1.026)	-0.03634349	0.047211256	0.445187277	0.964 (0.879 - 1.058)	0.034730917	0.040220908	0.392154785	1.035 (0.957 - 1.120)	-0.001794062	0.014025601	0.898217532	0.998 (0.971 - 1.026)	-0.001794062	0.014025601	0.898217532	0.998 (0.971 - 1.026)	35.33981417	47	0.894204955	35.34094338	48	0.912664863	-0.000144157	0.004289919	0.973335515	0.00615991	0.001342786	TRUE	3.97E-11
GCST90302706	Glaucoma	49	0.001788279	0.012234499	0.883789602	1.002 (0.978 - 1.026)	0.050435054	0.054113514	0.356087717	1.052 (0.946 - 1.169)	0.003391229	0.02082132	0.870618492	1.003 (0.963 - 1.045)	0.001812641	0.0149396	0.903428641	1.002 (0.973 - 1.032)	-0.069595415	0.044358582	0.123234208	0.933 (0.855 - 1.017)	-0.005771389	0.03889724	0.882668196	0.994 (0.921 - 1.073)	0.001788279	0.014846974	0.904128747	1.002 (0.973 - 1.031)	0.001788279	0.014846974	0.904128747	1.002 (0.973 - 1.031)	31.72006005	47	0.957106925	32.59400713	48	0.956487027	-0.004341371	0.004643916	0.354643382	0.006143048	0.001238396	TRUE	9.29E-12
GCST90302851	Glaucoma	48	0.001706126	0.011843316	0.885454538	1.002 (0.979 - 1.025)	-0.033232519	0.05147746	0.521762562	0.967 (0.874 - 1.070)	0.002297642	0.0200976	0.908980807	1.002 (0.964 - 1.043)	0.001731541	0.013636966	0.898960954	1.002 (0.975 - 1.029)	0.019698639	0.041306832	0.635653416	1.020 (0.941 - 1.106)	0.001504021	0.033045431	0.963890665	1.002 (0.939 - 1.069)	0.001706126	0.013529687	0.899650848	1.002 (0.975 - 1.029)	0.001706126	0.013529687	0.899650848	1.002 (0.975 - 1.029)	35.51896131	46	0.868189154	36.01380122	47	0.8781083	0.003084869	0.00438535	0.485321729	0.005927313	0.00136832	TRUE	2.72E-10
GCST90302796	Glaucoma	47	0.002357941	0.016434073	0.885912033	1.002 (0.971 - 1.035)	-0.03274732	0.058423893	0.577910132	0.968 (0.863 - 1.085)	-0.002812393	0.023609355	0.90517871	0.997 (0.952 - 1.044)	0.002380413	0.016009735	0.881801916	1.002 (0.971 - 1.034)	0.006063122	0.046335891	0.896463363	1.006 (0.919 - 1.102)	-0.012867599	0.036733676	0.727716785	0.987 (0.919 - 1.061)	0.002357941	0.015846761	0.881714267	1.002 (0.972 - 1.034)	0.002357941	0.016434073	0.885912033	1.002 (0.971 - 1.035)	49.04508032	45	0.314164499	49.47288447	46	0.336332446	0.003145832	0.005021165	0.534143153	0.006020874	0.001879691	TRUE	6.42E-08
GCST90302711	Glaucoma	50	-0.001871246	0.013397644	0.88892091	0.998 (0.972 - 1.025)	-0.026626813	0.049445033	0.592711369	0.974 (0.884 - 1.073)	0.017211601	0.020609614	0.403647395	1.017 (0.977 - 1.059)	-0.001903472	0.013888964	0.89099187	0.998 (0.971 - 1.026)	0.016753882	0.043739031	0.70334542	1.017 (0.933 - 1.108)	0.015379201	0.034221906	0.655127303	1.015 (0.950 - 1.086)	-0.001871246	0.013763542	0.891855508	0.998 (0.972 - 1.025)	-0.001871246	0.013763542	0.891855508	0.998 (0.972 - 1.025)	46.15761402	48	0.548618358	46.42933726	49	0.577951303	0.002238125	0.004293594	0.604574981	0.006385072	0.001763959	TRUE	2.14E-09
GCST90302852	Glaucoma	47	-0.001463341	0.012234801	0.904796239	0.999 (0.975 - 1.023)	0.010651049	0.047055688	0.821954333	1.011 (0.922 - 1.108)	-0.018034838	0.020804087	0.386002733	0.982 (0.943 - 1.023)	-0.001455739	0.013544235	0.914407943	0.999 (0.972 - 1.025)	-0.039381717	0.04668096	0.403238944	0.961 (0.877 - 1.053)	-0.044099058	0.041721858	0.296041407	0.957 (0.882 - 1.038)	-0.001463341	0.013437559	0.913282366	0.999 (0.973 - 1.025)	-0.001463341	0.013437559	0.913282366	0.999 (0.973 - 1.025)	38.06171099	45	0.758488475	38.13387533	46	0.788587415	-0.001099858	0.004094257	0.789438935	0.006048297	0.001448681	TRUE	3.64E-10
GCST90302744	Glaucoma	49	0.001389511	0.01332297	0.916935751	1.001 (0.976 - 1.028)	0.00128026	0.050507838	0.979884907	1.001 (0.907 - 1.105)	-0.006549803	0.020221444	0.746010847	0.993 (0.955 - 1.034)	0.001408825	0.014150057	0.92069112	1.001 (0.974 - 1.030)	-0.033149195	0.043545141	0.450225471	0.967 (0.888 - 1.054)	-0.019697489	0.032622235	0.548815987	0.980 (0.920 - 1.045)	0.001389511	0.014028739	0.921100604	1.001 (0.974 - 1.029)	0.001389511	0.014028739	0.921100604	1.001 (0.974 - 1.029)	43.29183791	47	0.626926678	43.29184298	48	0.665864106	9.94E-06	0.004413273	0.998212982	0.00634221	0.001644481	TRUE	6.74E-10
GCST90302812	Glaucoma	50	0.001312928	0.012611674	0.917086648	1.001 (0.977 - 1.026)	-0.008069827	0.05287858	0.879345149	0.992 (0.894 - 1.100)	0.004000999	0.021180336	0.85016996	1.004 (0.963 - 1.047)	0.001335722	0.014749818	0.927843376	1.001 (0.973 - 1.031)	-0.014563464	0.043553232	0.739517572	0.986 (0.905 - 1.073)	-0.011790919	0.037291514	0.753207072	0.988 (0.919 - 1.063)	0.001312928	0.014649859	0.928588752	1.001 (0.973 - 1.030)	0.001312928	0.014649859	0.928588752	1.001 (0.973 - 1.030)	36.27994882	48	0.89263976	36.31405117	49	0.910450469	0.00084111	0.00455471	0.854267313	0.006424732	0.001379429	TRUE	1.11E-11
GCST90302679	Glaucoma	50	0.001343777	0.013741836	0.922101209	1.001 (0.975 - 1.029)	-0.036241975	0.053086852	0.498083173	0.964 (0.869 - 1.070)	0.010386289	0.02153586	0.629607911	1.010 (0.969 - 1.054)	0.001369156	0.014854165	0.926560415	1.001 (0.973 - 1.031)	0.022577866	0.039708903	0.572234992	1.023 (0.946 - 1.106)	0.020777302	0.03116859	0.508147906	1.021 (0.960 - 1.085)	0.001343777	0.014737842	0.927350625	1.001 (0.973 - 1.031)	0.001343777	0.014737842	0.927350625	1.001 (0.973 - 1.031)	42.05767787	48	0.713846444	42.60080874	49	0.72865372	0.003401785	0.004615881	0.464725238	0.00639299	0.001618182	TRUE	3.53E-10
GCST90302648	Glaucoma	47	0.001014953	0.01125825	0.928166511	1.001 (0.979 - 1.023)	0.024112849	0.045508082	0.5988147	1.024 (0.937 - 1.120)	0.004056785	0.018623174	0.827557408	1.004 (0.968 - 1.041)	0.001023667	0.012978706	0.937133793	1.001 (0.976 - 1.027)	-0.036881365	0.044011951	0.406372186	0.964 (0.884 - 1.051)	0.053173817	0.03756873	0.163693663	1.055 (0.980 - 1.135)	0.001014953	0.012877656	0.937179766	1.001 (0.976 - 1.027)	0.001014953	0.012877656	0.937179766	1.001 (0.976 - 1.027)	34.87810916	45	0.86162715	35.15814612	46	0.877535153	-0.002054946	0.003883228	0.599277906	0.005874021	0.001335461	TRUE	2.46E-10
GCST90302788	Glaucoma	49	-0.001110857	0.01347356	0.934291146	0.999 (0.973 - 1.026)	-0.04363251	0.053587838	0.419622927	0.957 (0.862 - 1.063)	-0.002815005	0.022597587	0.900863156	0.997 (0.954 - 1.042)	-0.001140943	0.015269606	0.940437617	0.999 (0.969 - 1.029)	-0.013762352	0.04148896	0.741551401	0.986 (0.909 - 1.070)	-0.017782521	0.033090783	0.593483738	0.982 (0.921 - 1.048)	-0.001110857	0.015147904	0.941540327	0.999 (0.970 - 1.029)	-0.001110857	0.015147904	0.941540327	0.999 (0.970 - 1.029)	37.29095642	47	0.84375309	37.97526981	48	0.849707376	0.003819578	0.004617297	0.412285785	0.006144648	0.001442414	TRUE	1.78E-10
GCST90302799	Glaucoma	51	-0.001025685	0.013310052	0.938575082	0.999 (0.973 - 1.025)	0.087931674	0.054544941	0.113364311	1.092 (0.981 - 1.215)	0.017499369	0.02226062	0.431801139	1.018 (0.974 - 1.063)	-0.001030212	0.015192531	0.945936532	0.999 (0.970 - 1.029)	0.028018523	0.046028506	0.545465072	1.028 (0.940 - 1.126)	0.040957391	0.039274295	0.302031661	1.042 (0.965 - 1.125)	-0.001025685	0.015083209	0.945784227	0.999 (0.970 - 1.029)	-0.001025685	0.015083209	0.945784227	0.999 (0.970 - 1.029)	36.05509832	49	0.91552708	38.93516653	50	0.871297594	-0.008007072	0.004718156	0.096026345	0.006523759	0.001478841	TRUE	2.36E-11
GCST90302781	Glaucoma	49	-0.00109026	0.015381737	0.943493146	0.999 (0.969 - 1.029)	0.026292335	0.05921341	0.659060986	1.027 (0.914 - 1.153)	-0.012508782	0.023597677	0.596052789	0.988 (0.943 - 1.034)	-0.001117037	0.016319868	0.945430247	0.999 (0.967 - 1.031)	-0.004923249	0.046448006	0.916028186	0.995 (0.908 - 1.090)	-0.00303566	0.037250571	0.935388775	0.997 (0.927 - 1.072)	-0.00109026	0.016170721	0.946245886	0.999 (0.968 - 1.031)	-0.00109026	0.016170721	0.946245886	0.999 (0.968 - 1.031)	43.19925327	47	0.630738143	43.43033726	48	0.660346166	-0.002405318	0.005003658	0.632951424	0.006049359	0.001649538	TRUE	4.42E-09
GCST90302833	Glaucoma	51	0.000896749	0.013265307	0.946103174	1.001 (0.975 - 1.027)	0.027359817	0.05190646	0.600503608	1.028 (0.928 - 1.138)	-0.009764542	0.020711068	0.637308762	0.990 (0.951 - 1.031)	0.000909809	0.014444587	0.949777511	1.001 (0.973 - 1.030)	-0.014992077	0.044561791	0.737951968	0.985 (0.903 - 1.075)	-0.014992077	0.033953351	0.66071913	0.985 (0.922 - 1.053)	0.000896749	0.014328683	0.950097596	1.001 (0.973 - 1.029)	0.000896749	0.014328683	0.950097596	1.001 (0.973 - 1.029)	42.57270933	49	0.729685244	42.85406833	50	0.753086106	-0.002381847	0.004490384	0.598207677	0.006521978	0.001627639	TRUE	1.74E-10
GCST90302650	Glaucoma	47	0.000669714	0.013793465	0.961275558	1.001 (0.974 - 1.028)	0.008278828	0.05393485	0.878692775	1.008 (0.907 - 1.121)	-0.006542155	0.021627382	0.762275435	0.993 (0.952 - 1.036)	0.000691947	0.015272784	0.963863519	1.001 (0.971 - 1.031)	0.023031817	0.039202079	0.559730837	1.023 (0.948 - 1.105)	-0.00223963	0.032171491	0.944801558	0.998 (0.937 - 1.063)	0.000669714	0.015155882	0.96475426	1.001 (0.971 - 1.031)	0.000669714	0.015155882	0.96475426	1.001 (0.971 - 1.031)	38.07989864	45	0.757819712	38.10150851	46	0.789692198	-0.000686763	0.004671765	0.883786313	0.005923049	0.001447074	TRUE	8.04E-10
GCST90302676	Glaucoma	46	-0.000327949	0.012489605	0.979051724	1.000 (0.975 - 1.024)	0.009165148	0.049901696	0.855120795	1.009 (0.915 - 1.113)	0.007349631	0.021264377	0.729619934	1.007 (0.966 - 1.050)	-0.000323346	0.014366011	0.982042971	1.000 (0.972 - 1.028)	0.0054382	0.041438965	0.896175202	1.005 (0.927 - 1.091)	0.0054382	0.035554035	0.879116863	1.005 (0.938 - 1.078)	-0.000327949	0.014269158	0.981663759	1.000 (0.972 - 1.028)	-0.000327949	0.014269158	0.981663759	1.000 (0.972 - 1.028)	34.43629828	44	0.848941412	34.47571053	45	0.872472825	-0.000866894	0.00436667	0.843548632	0.005963747	0.00130932	TRUE	9.28E-11
GCST90302764	Glaucoma	47	0.000405341	0.015629065	0.979309147	1.000 (0.970 - 1.032)	0.058481933	0.058606513	0.323676129	1.060 (0.945 - 1.189)	-0.007895269	0.024416941	0.746428615	0.992 (0.946 - 1.041)	0.000428485	0.01543838	0.977857942	1.000 (0.971 - 1.031)	0.082021147	0.057744857	0.162232405	1.085 (0.969 - 1.216)	-0.047434858	0.048762646	0.335755164	0.954 (0.867 - 1.049)	0.000405341	0.015279866	0.978836398	1.000 (0.971 - 1.031)	0.000405341	0.015629065	0.979309147	1.000 (0.970 - 1.032)	47.02197246	45	0.389695907	48.12655112	46	0.386790342	-0.00512897	0.004988569	0.309376759	0.00584201	0.001827747	TRUE	1.05E-07
GCST90302734	Glaucoma	49	0.000220648	0.01286168	0.986312605	1.000 (0.975 - 1.026)	-0.034121323	0.053472684	0.526500696	0.966 (0.870 - 1.073)	-0.005310018	0.020121859	0.791862364	0.995 (0.956 - 1.035)	0.000225299	0.014947383	0.987974115	1.000 (0.971 - 1.030)	-0.022451588	0.043524075	0.608332172	0.978 (0.898 - 1.065)	-0.010822604	0.035660229	0.762826361	0.989 (0.922 - 1.061)	0.000220648	0.01483907	0.988136383	1.000 (0.972 - 1.030)	0.000220648	0.01483907	0.988136383	1.000 (0.972 - 1.030)	35.61291905	47	0.887853259	36.05979775	48	0.897574903	0.003117924	0.004664131	0.507090994	0.006359321	0.00136947	TRUE	1.50E-11
GCST90302770	Glaucoma	51	0.000114572	0.014535661	0.993711054	1.000 (0.972 - 1.029)	0.071173263	0.054460614	0.197355143	1.074 (0.965 - 1.195)	0.001791051	0.022877425	0.937598163	1.002 (0.958 - 1.048)	0.00011459	0.015233967	0.993998383	1.000 (0.971 - 1.030)	0.013006242	0.055398263	0.815340586	1.013 (0.909 - 1.129)	0.007240842	0.045888231	0.875255448	1.007 (0.921 - 1.102)	0.000114572	0.015099656	0.993945952	1.000 (0.971 - 1.030)	0.000114572	0.015099656	0.993945952	1.000 (0.971 - 1.030)	44.49040381	49	0.656296669	46.33460157	50	0.621246326	-0.006394094	0.004708421	0.180680345	0.006516594	0.001759662	TRUE	9.12E-10
GCST90302762	Glaucoma	49	4.85E-05	0.012631044	0.996936666	1.000 (0.976 - 1.025)	0.022716797	0.049035413	0.645306669	1.023 (0.929 - 1.126)	0.002803045	0.019590669	0.886226497	1.003 (0.965 - 1.042)	4.85E-05	0.013797355	0.997195613	1.000 (0.973 - 1.027)	0.035733518	0.040245753	0.379031347	1.036 (0.958 - 1.121)	-0.000827777	0.031309945	0.979017473	0.999 (0.940 - 1.062)	4.85E-05	0.013685733	0.997172741	1.000 (0.974 - 1.027)	4.85E-05	0.013685733	0.997172741	1.000 (0.974 - 1.027)	40.65508421	47	0.731318084	40.88684423	48	0.756885577	-0.002040563	0.004238681	0.632455783	0.006329327	0.001552782	TRUE	2.30E-10
GCST90302721	Glaucoma	49	-1.75E-05	0.015665198	0.999108036	1.000 (0.970 - 1.031)	-0.049479049	0.056475743	0.385425282	0.952 (0.852 - 1.063)	-0.0001001	0.022964724	0.996522149	1.000 (0.956 - 1.046)	-1.75E-05	0.015515195	0.999099412	1.000 (0.970 - 1.031)	0.026390063	0.050118538	0.600928993	1.027 (0.931 - 1.133)	-0.00195169	0.040364529	0.961636644	0.998 (0.922 - 1.080)	-1.75E-05	0.015371158	0.999090973	1.000 (0.970 - 1.031)	-1.75E-05	0.015665198	0.999108036	1.000 (0.970 - 1.031)	48.98762233	47	0.393280394	49.85398011	48	0.399465371	0.004458666	0.00489047	0.366576662	0.006263366	0.001893325	TRUE	1.84E-08
GCST90302820	Glaucoma	48	-1.68E-06	0.015000353	0.99991045	1.000 (0.971 - 1.030)	0.007857725	0.054178854	0.885318387	1.008 (0.906 - 1.121)	-0.015306431	0.022937045	0.504565467	0.985 (0.942 - 1.030)	-1.68E-06	0.015028041	0.999910615	1.000 (0.971 - 1.030)	-0.011245063	0.048447804	0.817462785	0.989 (0.899 - 1.087)	-0.012938466	0.040520801	0.750910692	0.987 (0.912 - 1.069)	-1.68E-06	0.014892003	0.999909799	1.000 (0.971 - 1.030)	-1.68E-06	0.015000353	0.99991045	1.000 (0.971 - 1.030)	47.6627434	46	0.404902642	47.68639954	47	0.444645072	-0.000704742	0.004664114	0.880558393	0.005973381	0.001810996	TRUE	4.15E-08
