# Supplementary material for: Association Between Glaucoma and Brain Structural Connectivity Based on Diffusion Tensor Tractography: A Bidirectional Mendelian Randomization Study
Source: Brain Sci. 2024 Oct 17;14(10):1030. doi: 10.3390/brainsci14101030 (PMC11506416; doi:10.3390/brainsci14101030)
Supplement: Supplementary file 1 [file brainsci-14-01030-s001.zip › Supplementary Table S3.csv]

outcome	exposure	nsnp	b_Inverse.variance.weighted..multiplicative.random.effects.	se_Inverse.variance.weighted..multiplicative.random.effects.	pval_Inverse.variance.weighted..multiplicative.random.effects.	estimate_Inverse.variance.weighted..multiplicative.random.effects.	b_MR.Egger	se_MR.Egger	pval_MR.Egger	estimate_MR.Egger	b_Weighted.median	se_Weighted.median	pval_Weighted.median	estimate_Weighted.median	b_Maximum.likelihood	se_Maximum.likelihood	pval_Maximum.likelihood	estimate_Maximum.likelihood	b_Simple.mode	se_Simple.mode	pval_Simple.mode	estimate_Simple.mode	b_Weighted.mode	se_Weighted.mode	pval_Weighted.mode	estimate_Weighted.mode	b_Inverse.variance.weighted..fixed.effects.	se_Inverse.variance.weighted..fixed.effects.	pval_Inverse.variance.weighted..fixed.effects.	estimate_Inverse.variance.weighted..fixed.effects.	b_Inverse.variance.weighted	se_Inverse.variance.weighted	pval_Inverse.variance.weighted	estimate_Inverse.variance.weighted	Q_MR.Egger	Q_df_MR.Egger	Q_pval_MR.Egger	Q_Inverse.variance.weighted	Q_df_Inverse.variance.weighted	Q_pval_Inverse.variance.weighted	egger_intercept	se	pval	snp_r2.exposure	snp_r2.outcome	correct_causal_direction	steiger_pval
Glaucoma	GCST90302824	19	-0.180180084	0.05282901	0.000648135	0.835 (0.753 - 0.926)	-0.412863243	0.286400548	0.167594949	0.662 (0.377 - 1.160)	-0.131410689	0.094128604	0.162691598	0.877 (0.729 - 1.055)	-0.176600953	0.070488105	0.01223127	0.838 (0.730 - 0.962)	-0.136467307	0.178038207	0.453311585	0.872 (0.615 - 1.237)	-0.100033863	0.167763802	0.558414505	0.905 (0.651 - 1.257)	-0.180180084	0.06903815	0.00905786	0.835 (0.729 - 0.956)	-0.180180084	0.06903815	0.00905786	0.835 (0.729 - 0.956)	9.839186168	17	0.91021815	10.53996468	18	0.912849804	0.010223882	0.012213087	0.414136123	0.015648769	4.21E-05	TRUE	1.53E-78
Glaucoma	GCST90302787	28	0.126860471	0.042257519	0.002681413	1.135 (1.045 - 1.233)	0.094427082	0.158805771	0.557245492	1.099 (0.805 - 1.500)	0.159762222	0.074156193	0.031208689	1.173 (1.015 - 1.357)	0.128418714	0.053937689	0.017271729	1.137 (1.023 - 1.264)	0.237398158	0.147161436	0.118333644	1.268 (0.950 - 1.692)	0.205913148	0.140454003	0.154184076	1.229 (0.933 - 1.618)	0.126860471	0.052911229	0.016502444	1.135 (1.023 - 1.259)	0.126860471	0.052911229	0.016502444	1.135 (1.023 - 1.259)	17.17478135	26	0.903707692	17.22170106	27	0.925511212	0.001613113	0.007447098	0.830203242	0.023551988	5.57E-05	TRUE	1.13E-118
Glaucoma	GCST90302667	24	-0.150417492	0.052955746	0.004505168	0.860 (0.776 - 0.954)	-0.218608633	0.173285198	0.220322115	0.804 (0.572 - 1.129)	-0.231256007	0.088173046	0.008722281	0.794 (0.668 - 0.943)	-0.15126775	0.064572135	0.019149053	0.860 (0.757 - 0.976)	-0.322397228	0.173437554	0.075889048	0.724 (0.516 - 1.018)	-0.322397228	0.162521387	0.059347737	0.724 (0.527 - 0.996)	-0.150417492	0.063315239	0.017516089	0.860 (0.760 - 0.974)	-0.150417492	0.063315239	0.017516089	0.860 (0.760 - 0.974)	15.91059601	22	0.82029805	16.08931319	23	0.851418739	0.003648368	0.008630092	0.676581475	0.019480684	5.27E-05	TRUE	1.54E-97
Glaucoma	GCST90302828	36	-0.131684275	0.048378487	0.006489612	0.877 (0.797 - 0.964)	-0.37420482	0.145807818	0.014851428	0.688 (0.517 - 0.915)	-0.144765849	0.074679042	0.052561391	0.865 (0.747 - 1.002)	-0.133530356	0.051068106	0.008929266	0.875 (0.792 - 0.967)	-0.367000062	0.160192388	0.028099405	0.693 (0.506 - 0.948)	-0.261707244	0.147838813	0.085401539	0.770 (0.576 - 1.028)	-0.131684275	0.049873142	0.0082812	0.877 (0.795 - 0.967)	-0.131684275	0.049873142	0.0082812	0.877 (0.795 - 0.967)	29.80050545	34	0.673669386	32.93359559	35	0.568215388	0.012419327	0.007016356	0.085686004	0.031009641	9.68E-05	TRUE	3.96E-154
Glaucoma	GCST90302838	16	-0.105359251	0.04369463	0.015897373	0.900 (0.826 - 0.980)	-0.105715285	0.150841213	0.494888273	0.900 (0.669 - 1.209)	-0.112289071	0.08910864	0.207620036	0.894 (0.751 - 1.064)	-0.102893756	0.066255193	0.120425149	0.902 (0.792 - 1.027)	-0.190446116	0.15658055	0.242671312	0.827 (0.608 - 1.124)	0.002791999	0.140771963	0.984437627	1.003 (0.761 - 1.321)	-0.105359251	0.065454842	0.10747474	0.900 (0.792 - 1.023)	-0.105359251	0.065454842	0.10747474	0.900 (0.792 - 1.023)	6.684414587	14	0.946193715	6.684421451	15	0.965822607	2.31E-05	0.008819602	0.997946648	0.012993114	2.25E-05	TRUE	8.74E-67
Glaucoma	GCST90302760	25	-0.119941925	0.050440018	0.01741098	0.887 (0.803 - 0.979)	0.030425473	0.126448385	0.811984783	1.031 (0.805 - 1.321)	-0.099690434	0.080847503	0.217550554	0.905 (0.772 - 1.061)	-0.119300356	0.058422099	0.041147404	0.888 (0.792 - 0.995)	-0.090111268	0.14312358	0.534901603	0.914 (0.690 - 1.210)	-0.094391592	0.133936908	0.487751239	0.910 (0.700 - 1.183)	-0.119941925	0.056403303	0.033461206	0.887 (0.794 - 0.991)	-0.119941925	0.056403303	0.033461206	0.887 (0.794 - 0.991)	17.42808182	23	0.787730326	19.19343154	24	0.741596596	-0.009642017	0.007256923	0.196991238	0.021510067	5.75E-05	TRUE	1.02E-107
Glaucoma	GCST90302775	25	0.111643771	0.04819022	0.020518395	1.118 (1.017 - 1.229)	-0.059123493	0.14090492	0.678672248	0.943 (0.715 - 1.242)	0.105036168	0.074029763	0.155946536	1.111 (0.961 - 1.284)	0.115005753	0.055013436	0.036572639	1.122 (1.007 - 1.250)	0.12416198	0.140825851	0.386700157	1.132 (0.859 - 1.492)	0.105928044	0.129729872	0.422229551	1.112 (0.862 - 1.434)	0.111643771	0.053509535	0.036939907	1.118 (1.007 - 1.242)	0.111643771	0.053509535	0.036939907	1.118 (1.007 - 1.242)	17.74925482	23	0.770944696	19.46555083	24	0.726727328	0.010420197	0.007953894	0.203104653	0.023102305	5.78E-05	TRUE	4.41E-116
Glaucoma	GCST90302759	28	-0.101620597	0.04432807	0.021878762	0.903 (0.828 - 0.985)	-0.191991106	0.12435334	0.134694205	0.825 (0.647 - 1.053)	-0.132882188	0.074947108	0.076226572	0.876 (0.756 - 1.014)	-0.100584888	0.056102062	0.072990337	0.904 (0.810 - 1.009)	-0.217322763	0.151720044	0.163508141	0.805 (0.598 - 1.083)	-0.18291812	0.1474754	0.22552436	0.833 (0.624 - 1.112)	-0.101620597	0.055131496	0.065293931	0.903 (0.811 - 1.006)	-0.101620597	0.055131496	0.065293931	0.903 (0.811 - 1.006)	16.79775152	26	0.915065794	17.45508013	27	0.919293131	0.005085704	0.006272777	0.424864215	0.024172062	5.06E-05	TRUE	1.60E-122
Glaucoma	GCST90302761	28	0.133865529	0.060548281	0.027043526	1.143 (1.015 - 1.287)	-0.023471988	0.160047646	0.884534596	0.977 (0.714 - 1.337)	0.131936628	0.087093548	0.129801766	1.141 (0.962 - 1.353)	0.136615649	0.063955524	0.03267094	1.146 (1.011 - 1.299)	0.204854137	0.168906771	0.235702345	1.227 (0.881 - 1.709)	0.17306283	0.166499862	0.307829775	1.189 (0.858 - 1.648)	0.133865529	0.062354322	0.031805029	1.143 (1.012 - 1.292)	0.133865529	0.062354322	0.031805029	1.143 (1.012 - 1.292)	24.31922641	26	0.557717034	25.45858667	27	0.548778724	0.008126664	0.007613454	0.29559888	0.023702424	7.29E-05	TRUE	9.16E-118
Glaucoma	GCST90302808	24	0.115353036	0.054837874	0.035419589	1.122 (1.008 - 1.250)	0.296992003	0.130514964	0.032966743	1.346 (1.042 - 1.738)	0.18396369	0.077182928	0.017149982	1.202 (1.033 - 1.398)	0.11816273	0.055197267	0.0322954	1.125 (1.010 - 1.254)	0.30882245	0.144043396	0.042837432	1.362 (1.027 - 1.806)	0.279146874	0.116784296	0.025415255	1.322 (1.052 - 1.662)	0.115353036	0.05398208	0.03260804	1.122 (1.010 - 1.248)	0.115353036	0.054837874	0.035419589	1.122 (1.008 - 1.250)	21.39845325	22	0.496243584	23.7350327	23	0.418599977	-0.010451733	0.006837511	0.140618381	0.019900719	6.87E-05	TRUE	2.93E-98
Glaucoma	GCST90302825	20	-0.118362847	0.056324726	0.035602647	0.888 (0.796 - 0.992)	-0.195654488	0.148405436	0.203907721	0.822 (0.615 - 1.100)	-0.167656545	0.087981485	0.056703558	0.846 (0.712 - 1.005)	-0.11747157	0.066951407	0.079331251	0.889 (0.780 - 1.014)	-0.249460938	0.151477637	0.116028947	0.779 (0.579 - 1.049)	-0.209770926	0.144629489	0.163255279	0.811 (0.611 - 1.076)	-0.118362847	0.065662374	0.071451413	0.888 (0.781 - 1.010)	-0.118362847	0.065662374	0.071451413	0.888 (0.781 - 1.010)	13.64309464	18	0.752043389	13.98036804	19	0.784834545	0.004532802	0.00780505	0.568607979	0.016974564	4.18E-05	TRUE	1.66E-85
Glaucoma	GCST90302745	24	0.082835233	0.041197813	0.044360259	1.086 (1.002 - 1.178)	0.12257326	0.13746116	0.382206415	1.130 (0.863 - 1.480)	0.059207199	0.073634437	0.421356891	1.061 (0.918 - 1.226)	0.086163685	0.05466144	0.114953067	1.090 (0.979 - 1.213)	-0.064940282	0.128135692	0.617113587	0.937 (0.729 - 1.205)	0.11974705	0.118850577	0.324156911	1.127 (0.893 - 1.423)	0.082835233	0.053918398	0.124463006	1.086 (0.977 - 1.207)	0.082835233	0.053918398	0.124463006	1.086 (0.977 - 1.207)	13.3289519	22	0.923579025	13.42771807	23	0.942096915	-0.002203657	0.007011967	0.756276198	0.020743151	3.83E-05	TRUE	9.12E-106
Glaucoma	GCST90302682	31	0.083831296	0.042600324	0.049084626	1.087 (1.000 - 1.182)	0.001591971	0.13230216	0.990481814	1.002 (0.773 - 1.298)	0.02271743	0.074366721	0.76000179	1.023 (0.884 - 1.184)	0.086549833	0.053149893	0.103437912	1.090 (0.983 - 1.210)	-0.000384936	0.130240756	0.997661362	1.000 (0.774 - 1.290)	0.003738957	0.119791896	0.975307117	1.004 (0.794 - 1.269)	0.083831296	0.052375005	0.109466124	1.087 (0.981 - 1.205)	0.083831296	0.052375005	0.109466124	1.087 (0.981 - 1.205)	19.38898764	29	0.910903165	19.84718388	30	0.920459913	0.004977765	0.007353746	0.503832274	0.029361617	5.44E-05	TRUE	8.99E-150
Glaucoma	GCST90302794	23	0.097815206	0.05276964	0.063792606	1.103 (0.994 - 1.223)	0.126310911	0.198150119	0.53072066	1.135 (0.769 - 1.673)	0.168697152	0.080560808	0.036256863	1.184 (1.011 - 1.386)	0.101069037	0.058703497	0.085126265	1.106 (0.986 - 1.241)	0.209415997	0.141056031	0.15183003	1.233 (0.935 - 1.626)	0.212681388	0.14256246	0.149940752	1.237 (0.935 - 1.636)	0.097815206	0.057578417	0.089353631	1.103 (0.985 - 1.235)	0.097815206	0.057578417	0.089353631	1.103 (0.985 - 1.235)	18.45611539	21	0.619985489	18.47870359	22	0.677258838	-0.001407466	0.009364769	0.881967093	0.020158079	5.18E-05	TRUE	3.49E-101
Glaucoma	GCST90302742	22	0.116017299	0.0629328	0.065254461	1.123 (0.993 - 1.270)	0.157607301	0.134040261	0.253474048	1.171 (0.900 - 1.522)	0.090417898	0.08819584	0.305271377	1.095 (0.921 - 1.301)	0.119305441	0.062498752	0.056271746	1.127 (0.997 - 1.274)	0.173022876	0.135020333	0.214002451	1.189 (0.912 - 1.549)	0.144099475	0.121326969	0.248213928	1.155 (0.911 - 1.465)	0.116017299	0.061434295	0.058961842	1.123 (0.996 - 1.267)	0.116017299	0.0629328	0.065254461	1.123 (0.993 - 1.270)	21.90004573	20	0.345958984	22.03695824	21	0.397382791	-0.002766518	0.007823831	0.727337716	0.018301361	6.21E-05	TRUE	1.66E-90
Glaucoma	GCST90302721	25	-0.086641585	0.048830959	0.07601078	0.917 (0.833 - 1.009)	-0.208032145	0.136717653	0.141735262	0.812 (0.621 - 1.062)	-0.148332233	0.079171878	0.060992892	0.862 (0.738 - 1.007)	-0.085556517	0.057530324	0.136973843	0.918 (0.820 - 1.028)	-0.194663448	0.144476817	0.190445499	0.823 (0.620 - 1.093)	-0.202993638	0.142037647	0.165847865	0.816 (0.618 - 1.078)	-0.086641585	0.056672679	0.12631231	0.917 (0.821 - 1.025)	-0.086641585	0.056672679	0.12631231	0.917 (0.821 - 1.025)	16.86588601	23	0.815780513	17.81780722	24	0.811756059	0.007004026	0.007178724	0.339381644	0.021395639	4.89E-05	TRUE	5.20E-108
Glaucoma	GCST90302816	34	0.079371618	0.046946702	0.090898882	1.083 (0.987 - 1.187)	-0.030535459	0.13868797	0.827134425	0.970 (0.739 - 1.273)	0.014420443	0.074746322	0.847017616	1.015 (0.876 - 1.175)	0.082109733	0.055362131	0.138037497	1.086 (0.974 - 1.210)	-0.101839274	0.159831408	0.528412182	0.903 (0.660 - 1.235)	-0.079270642	0.138361752	0.570580309	0.924 (0.704 - 1.212)	0.079371618	0.054261336	0.143531517	1.083 (0.973 - 1.204)	0.079371618	0.054261336	0.143531517	1.083 (0.973 - 1.204)	23.96109794	32	0.845820307	24.70262776	33	0.850406359	0.005858065	0.006802834	0.395577961	0.028897086	6.51E-05	TRUE	4.70E-146
Glaucoma	GCST90302668	35	0.075439748	0.044675286	0.091291563	1.078 (0.988 - 1.177)	0.086699762	0.122945752	0.48564188	1.091 (0.857 - 1.388)	0.022073736	0.066598676	0.740309084	1.022 (0.897 - 1.165)	0.078384334	0.049616447	0.114151419	1.082 (0.981 - 1.192)	0.045436918	0.147868762	0.760505564	1.046 (0.783 - 1.398)	0.01037958	0.111891529	0.926634989	1.010 (0.811 - 1.258)	0.075439748	0.048544832	0.120179113	1.078 (0.980 - 1.186)	0.075439748	0.048544832	0.120179113	1.078 (0.980 - 1.186)	28.7857605	33	0.677078483	28.79569759	34	0.720559541	-0.000625954	0.006279325	0.921197573	0.029600939	7.57E-05	TRUE	1.10E-148
Glaucoma	GCST90302840	26	-0.081331414	0.049578302	0.100908748	0.922 (0.837 - 1.016)	-0.202555802	0.130463765	0.133611316	0.817 (0.632 - 1.055)	-0.104334394	0.077114368	0.176061203	0.901 (0.775 - 1.048)	-0.081356183	0.054555012	0.135890961	0.922 (0.828 - 1.026)	-0.109700018	0.156020033	0.488480781	0.896 (0.660 - 1.217)	-0.106230902	0.143105662	0.464808496	0.899 (0.679 - 1.190)	-0.081331414	0.05358329	0.129052138	0.922 (0.830 - 1.024)	-0.081331414	0.05358329	0.129052138	0.922 (0.830 - 1.024)	20.36393341	24	0.675903075	21.40250172	25	0.669965138	0.007247209	0.007111369	0.318318483	0.024647951	5.75E-05	TRUE	2.76E-124
Glaucoma	GCST90302804	30	-0.073577983	0.044880246	0.101123912	0.929 (0.851 - 1.014)	-0.138587214	0.120603997	0.260232418	0.871 (0.687 - 1.103)	-0.066657407	0.071818849	0.35333885	0.936 (0.813 - 1.077)	-0.072919588	0.051902828	0.160043544	0.930 (0.840 - 1.029)	-0.176754311	0.139020434	0.213679936	0.838 (0.638 - 1.100)	-0.154726199	0.125178847	0.226361827	0.857 (0.670 - 1.095)	-0.073577983	0.051032406	0.149361783	0.929 (0.841 - 1.027)	-0.073577983	0.051032406	0.149361783	0.929 (0.841 - 1.027)	22.07541042	28	0.777787971	22.42933337	29	0.801987245	0.003719878	0.006252798	0.556678454	0.025536007	5.95E-05	TRUE	8.70E-129
Glaucoma	GCST90302691	28	0.084237632	0.052824713	0.110787544	1.088 (0.981 - 1.207)	0.108034957	0.144345965	0.460909365	1.114 (0.840 - 1.478)	0.141103922	0.077447055	0.068464022	1.152 (0.989 - 1.340)	0.087663208	0.057217001	0.125493272	1.092 (0.976 - 1.221)	0.215431834	0.155683246	0.177758862	1.240 (0.914 - 1.683)	0.208045807	0.144881221	0.162495112	1.231 (0.927 - 1.636)	0.084237632	0.056002448	0.132535627	1.088 (0.975 - 1.214)	0.084237632	0.056002448	0.132535627	1.088 (0.975 - 1.214)	23.99082612	26	0.576489847	24.02282213	27	0.629049822	-0.001313262	0.007341818	0.859423016	0.022829385	6.38E-05	TRUE	4.81E-114
Glaucoma	GCST90302727	22	-0.061832457	0.038835591	0.111348858	0.940 (0.871 - 1.014)	-0.126066046	0.122945337	0.317425476	0.882 (0.693 - 1.122)	-0.066944489	0.076003924	0.378424419	0.935 (0.806 - 1.085)	-0.06152695	0.059218674	0.298814576	0.940 (0.837 - 1.056)	-0.112322882	0.140291033	0.432304269	0.894 (0.679 - 1.177)	-0.07972844	0.118309055	0.507725591	0.923 (0.732 - 1.164)	-0.061832457	0.058693369	0.292119754	0.940 (0.838 - 1.055)	-0.061832457	0.058693369	0.292119754	0.940 (0.838 - 1.055)	8.840394351	20	0.984683199	9.193927007	21	0.987604342	0.003987316	0.006706036	0.558787356	0.017790991	2.50E-05	TRUE	8.09E-92
Glaucoma	GCST90302785	28	-0.068413472	0.043395398	0.11490729	0.934 (0.858 - 1.017)	0.231011333	0.185768728	0.224764249	1.260 (0.875 - 1.813)	-0.136227643	0.075976973	0.072970965	0.873 (0.752 - 1.013)	-0.069743182	0.055290485	0.207166302	0.933 (0.837 - 1.039)	0.137191068	0.142600487	0.344554077	1.147 (0.867 - 1.517)	-0.210583834	0.1251397	0.103946303	0.810 (0.634 - 1.035)	-0.068413472	0.054537022	0.209681787	0.934 (0.839 - 1.039)	-0.068413472	0.054537022	0.209681787	0.934 (0.839 - 1.039)	14.25199518	26	0.969528507	17.09496736	27	0.928753939	-0.015326403	0.009089792	0.103739836	0.024532644	4.53E-05	TRUE	4.62E-125
Glaucoma	GCST90302821	28	0.07057454	0.045515121	0.121003932	1.073 (0.982 - 1.173)	0.085046323	0.120893776	0.488009296	1.089 (0.859 - 1.380)	0.040055539	0.077523614	0.605373814	1.041 (0.894 - 1.212)	0.073055857	0.053989403	0.176007145	1.076 (0.968 - 1.196)	-0.111585192	0.138175894	0.426402093	0.894 (0.682 - 1.173)	0.026450758	0.105419487	0.803783694	1.027 (0.835 - 1.262)	0.07057454	0.053078655	0.183642887	1.073 (0.967 - 1.191)	0.07057454	0.053078655	0.183642887	1.073 (0.967 - 1.191)	19.83566998	26	0.799279423	19.85342156	27	0.83685065	-0.000922328	0.006922562	0.895033353	0.023620079	5.25E-05	TRUE	2.18E-119
Glaucoma	GCST90302817	22	0.086394398	0.057130583	0.130476181	1.090 (0.975 - 1.219)	0.224216816	0.195680547	0.265390882	1.251 (0.853 - 1.836)	0.149035651	0.084336489	0.077202269	1.161 (0.984 - 1.369)	0.088816715	0.058075051	0.126179254	1.093 (0.975 - 1.225)	0.210909343	0.147484997	0.167416374	1.235 (0.925 - 1.649)	0.218222586	0.118905266	0.080670972	1.244 (0.985 - 1.570)	0.086394398	0.057008583	0.129655194	1.090 (0.975 - 1.219)	0.086394398	0.057130583	0.130476181	1.090 (0.975 - 1.219)	20.53209768	20	0.425117368	21.08997769	21	0.453461037	-0.006984769	0.009475089	0.469578388	0.020331674	5.67E-05	TRUE	1.31E-101
Glaucoma	GCST90302831	23	0.06857781	0.04613565	0.137163156	1.071 (0.978 - 1.172)	0.112507894	0.108982192	0.313651129	1.119 (0.904 - 1.386)	0.066550537	0.076141685	0.382098918	1.069 (0.921 - 1.241)	0.071412337	0.053603976	0.182787607	1.074 (0.967 - 1.193)	0.073668751	0.123684887	0.557509834	1.076 (0.845 - 1.372)	0.070725041	0.123289715	0.572023607	1.073 (0.843 - 1.367)	0.06857781	0.052697298	0.193137506	1.071 (0.966 - 1.188)	0.06857781	0.052697298	0.193137506	1.071 (0.966 - 1.188)	16.65032666	21	0.732072474	16.86239571	22	0.770910186	-0.00305326	0.006630178	0.649883636	0.024237665	4.50E-05	TRUE	1.60E-123
Glaucoma	GCST90302651	25	-0.066073429	0.045180444	0.14362225	0.936 (0.857 - 1.023)	0.053385175	0.114754269	0.646153611	1.055 (0.842 - 1.321)	-0.112534798	0.071350338	0.114746146	0.894 (0.777 - 1.028)	-0.066365515	0.052685078	0.20779047	0.936 (0.844 - 1.038)	-0.19656359	0.129469734	0.142022878	0.822 (0.637 - 1.059)	-0.182366976	0.124502551	0.155962873	0.833 (0.653 - 1.064)	-0.066073429	0.051372772	0.198388425	0.936 (0.846 - 1.035)	-0.066073429	0.051372772	0.198388425	0.936 (0.846 - 1.035)	17.20762761	23	0.798939931	18.56291703	24	0.77487964	-0.007927737	0.006809782	0.256289884	0.021619116	4.90E-05	TRUE	3.57E-109
Glaucoma	GCST90302675	28	0.075348553	0.052259862	0.149357273	1.078 (0.973 - 1.195)	0.058008164	0.138592748	0.67898142	1.060 (0.808 - 1.390)	0.112840214	0.083868292	0.178481421	1.119 (0.950 - 1.319)	0.077620892	0.056626785	0.170454405	1.081 (0.967 - 1.208)	0.179782357	0.163424121	0.281001926	1.197 (0.869 - 1.649)	0.176106176	0.141581538	0.224246084	1.193 (0.904 - 1.574)	0.075348553	0.055487757	0.174485534	1.078 (0.967 - 1.202)	0.075348553	0.055487757	0.174485534	1.078 (0.967 - 1.202)	23.93138132	26	0.579889072	23.95002401	27	0.633086856	0.001120909	0.00820949	0.89244755	0.02303131	6.26E-05	TRUE	3.18E-115
Glaucoma	GCST90302722	21	-0.064160066	0.045041465	0.154311423	0.938 (0.859 - 1.024)	-0.234127434	0.171977625	0.18932021	0.791 (0.565 - 1.108)	-0.130617832	0.077713775	0.09281047	0.878 (0.754 - 1.022)	-0.065289364	0.061146083	0.285628622	0.937 (0.831 - 1.056)	-0.177886447	0.134201456	0.199942282	0.837 (0.643 - 1.089)	-0.180449873	0.123818246	0.160535676	0.835 (0.655 - 1.064)	-0.064160066	0.060482088	0.288775792	0.938 (0.833 - 1.056)	-0.064160066	0.060482088	0.288775792	0.938 (0.833 - 1.056)	9.977167582	19	0.953506773	11.09178524	20	0.943807426	0.008851297	0.008383859	0.304320667	0.018039023	2.96E-05	TRUE	1.63E-92
Glaucoma	GCST90302756	33	-0.078103597	0.055585798	0.159991583	0.925 (0.829 - 1.031)	-0.065502538	0.167632453	0.698653887	0.937 (0.674 - 1.301)	-0.067402154	0.075578594	0.37249188	0.935 (0.806 - 1.084)	-0.077189453	0.052647922	0.142608971	0.926 (0.835 - 1.026)	-0.23053494	0.162369044	0.165329309	0.794 (0.578 - 1.092)	0.001840015	0.148382652	0.990183098	1.002 (0.749 - 1.340)	-0.078103597	0.051463619	0.129103461	0.925 (0.836 - 1.023)	-0.078103597	0.055585798	0.159991583	0.925 (0.829 - 1.031)	37.32396114	31	0.201105743	37.33163536	32	0.23729551	-0.000643141	0.008055681	0.936880084	0.028807073	9.62E-05	TRUE	1.54E-142
Glaucoma	GCST90302839	25	0.084119856	0.06000343	0.160939893	1.088 (0.967 - 1.224)	0.168389266	0.15760419	0.296412041	1.183 (0.869 - 1.612)	0.09214313	0.081442824	0.257893388	1.097 (0.935 - 1.286)	0.087100326	0.057199985	0.127825421	1.091 (0.975 - 1.220)	0.348337393	0.171686041	0.053699515	1.417 (1.012 - 1.983)	0.260692913	0.153899117	0.103221011	1.298 (0.960 - 1.755)	0.084119856	0.055639442	0.130565777	1.088 (0.975 - 1.213)	0.084119856	0.06000343	0.160939893	1.088 (0.967 - 1.224)	27.51057506	23	0.2348567	27.91244396	24	0.263750289	-0.004748706	0.008192548	0.567794228	0.021019258	7.33E-05	TRUE	1.08E-103
Glaucoma	GCST90302771	27	0.066682101	0.050251816	0.184522238	1.069 (0.969 - 1.180)	-0.177529882	0.162961608	0.286368974	0.837 (0.608 - 1.152)	0.011433516	0.076547572	0.881265753	1.011 (0.871 - 1.175)	0.069907847	0.055844907	0.210634966	1.072 (0.961 - 1.196)	-0.074994392	0.170002009	0.662759595	0.928 (0.665 - 1.295)	-0.078258899	0.157470842	0.623383871	0.925 (0.679 - 1.259)	0.066682101	0.054672931	0.222595776	1.069 (0.960 - 1.190)	0.066682101	0.054672931	0.222595776	1.069 (0.960 - 1.190)	19.43445064	25	0.7758272	21.96504812	26	0.690607514	0.012317128	0.007742798	0.124225354	0.023418445	5.69E-05	TRUE	7.62E-118
Glaucoma	GCST90302843	30	0.073631584	0.056886671	0.195542604	1.076 (0.963 - 1.203)	-0.095311794	0.136872366	0.491947054	0.909 (0.695 - 1.189)	0.060551405	0.083438582	0.468022509	1.062 (0.902 - 1.251)	0.07651836	0.057805947	0.18559909	1.080 (0.964 - 1.209)	-0.049099012	0.177966452	0.784589733	0.952 (0.672 - 1.349)	-0.017973143	0.168120499	0.915599456	0.982 (0.706 - 1.366)	0.073631584	0.056171753	0.18991542	1.076 (0.964 - 1.202)	0.073631584	0.056886671	0.195542604	1.076 (0.963 - 1.203)	27.91078492	28	0.469182916	29.74288389	29	0.426920856	0.009737211	0.007193829	0.186706386	0.02527685	7.63E-05	TRUE	9.87E-126
Glaucoma	GCST90302687	25	0.065595896	0.050737374	0.196062386	1.068 (0.967 - 1.179)	0.096802776	0.177175438	0.590075228	1.102 (0.778 - 1.559)	0.05708223	0.075826586	0.451570295	1.059 (0.913 - 1.228)	0.06883808	0.054338934	0.205216817	1.071 (0.963 - 1.192)	0.074366166	0.135182267	0.587322483	1.077 (0.826 - 1.404)	0.082368983	0.110306668	0.462481319	1.086 (0.875 - 1.348)	0.065595896	0.053313802	0.218557225	1.068 (0.962 - 1.185)	0.065595896	0.053313802	0.218557225	1.068 (0.962 - 1.185)	21.70230201	23	0.538279201	21.73641448	24	0.594995762	-0.001953824	0.010578615	0.855086674	0.02120249	5.64E-05	TRUE	3.26E-106
Glaucoma	GCST90302690	28	-0.059600202	0.046191844	0.196955038	0.942 (0.861 - 1.031)	-0.22711004	0.154812358	0.15436821	0.797 (0.588 - 1.079)	-0.072787551	0.078585283	0.354329746	0.930 (0.797 - 1.085)	-0.059501564	0.055778183	0.286083226	0.942 (0.845 - 1.051)	-0.048288382	0.139418917	0.731760911	0.953 (0.725 - 1.252)	-0.088519641	0.122271235	0.475316024	0.915 (0.720 - 1.163)	-0.059600202	0.054949961	0.278086969	0.942 (0.846 - 1.049)	-0.059600202	0.054949961	0.278086969	0.942 (0.846 - 1.049)	17.73964842	26	0.885039245	19.0791745	27	0.867098286	0.00807745	0.006979088	0.257640085	0.023441505	4.91E-05	TRUE	8.24E-119
Glaucoma	GCST90302705	22	0.075759498	0.060447797	0.210094896	1.079 (0.958 - 1.214)	-0.083450665	0.161555012	0.611137522	0.920 (0.670 - 1.263)	0.044753015	0.086229263	0.60376052	1.046 (0.883 - 1.238)	0.079009088	0.062497113	0.206156889	1.082 (0.957 - 1.223)	0.124162109	0.178337346	0.493925254	1.132 (0.798 - 1.606)	0.110933893	0.164003346	0.506161306	1.117 (0.810 - 1.541)	0.075759498	0.061197809	0.215736599	1.079 (0.957 - 1.216)	0.075759498	0.061197809	0.215736599	1.079 (0.957 - 1.216)	19.35453418	20	0.498899857	20.48842127	21	0.490540587	0.008980865	0.008433994	0.299635254	0.018673172	5.34E-05	TRUE	3.06E-93
Glaucoma	GCST90302688	24	0.065184429	0.052510396	0.214471915	1.067 (0.963 - 1.183)	0.159087002	0.152895891	0.309411718	1.172 (0.869 - 1.582)	0.088406112	0.079691467	0.267277147	1.092 (0.934 - 1.277)	0.067897957	0.058227054	0.243578257	1.070 (0.955 - 1.200)	0.23971989	0.175543968	0.18527728	1.271 (0.901 - 1.793)	0.23971989	0.161880486	0.15221801	1.271 (0.925 - 1.745)	0.065184429	0.057058512	0.253282077	1.067 (0.954 - 1.194)	0.065184429	0.057058512	0.253282077	1.067 (0.954 - 1.194)	19.04126479	22	0.64277892	19.47948769	23	0.673071115	-0.004929989	0.007447293	0.514856419	0.01985268	5.04E-05	TRUE	1.01E-99
Glaucoma	GCST90302708	29	-0.061980918	0.050400164	0.218780954	0.940 (0.851 - 1.037)	-0.062924115	0.147746057	0.673561276	0.939 (0.703 - 1.254)	-0.134233471	0.080552446	0.095631609	0.874 (0.747 - 1.024)	-0.061062396	0.058422071	0.295933336	0.941 (0.839 - 1.055)	-0.194965588	0.178013418	0.282747804	0.823 (0.580 - 1.166)	-0.21379872	0.167666624	0.21273842	0.808 (0.581 - 1.122)	-0.061980918	0.05727468	0.279177168	0.940 (0.840 - 1.052)	-0.061980918	0.05727468	0.279177168	0.940 (0.840 - 1.052)	21.68181484	27	0.753365181	21.68186281	28	0.795802525	5.37E-05	0.007748557	0.994525252	0.023739306	5.54E-05	TRUE	1.07E-119
Glaucoma	GCST90302678	34	-0.071213164	0.058955755	0.227082421	0.931 (0.830 - 1.045)	-0.05628695	0.191389802	0.770583913	0.945 (0.650 - 1.376)	-0.147261241	0.078025339	0.059113065	0.863 (0.741 - 1.006)	-0.070028724	0.052292282	0.18051242	0.932 (0.842 - 1.033)	-0.271636989	0.158574673	0.096096143	0.762 (0.559 - 1.040)	-0.249247541	0.177532822	0.169674718	0.779 (0.550 - 1.104)	-0.071213164	0.050784798	0.160839541	0.931 (0.843 - 1.029)	-0.071213164	0.058955755	0.227082421	0.931 (0.830 - 1.045)	44.4638856	32	0.070364832	44.47325329	33	0.087636008	-0.000720556	0.008775669	0.935071973	0.03077525	0.000112668	TRUE	1.72E-151
Glaucoma	GCST90302836	49	0.043237218	0.035837597	0.227633819	1.044 (0.973 - 1.120)	-0.006190113	0.101126284	0.951450165	0.994 (0.815 - 1.212)	0.131019236	0.058452225	0.024995285	1.140 (1.017 - 1.278)	0.043626678	0.03851419	0.257322214	1.045 (0.969 - 1.126)	0.162852185	0.1322673	0.224233511	1.177 (0.908 - 1.525)	0.153301849	0.084029763	0.074323106	1.166 (0.989 - 1.374)	0.043237218	0.037848849	0.253302134	1.044 (0.970 - 1.125)	0.043237218	0.037848849	0.253302134	1.044 (0.970 - 1.125)	42.75638167	47	0.648861758	43.03419197	48	0.676065163	0.002847881	0.005403158	0.600619184	0.05174228	0.000107572	TRUE	3.39E-265
Glaucoma	GCST90302815	21	-0.089732992	0.074440739	0.228037902	0.914 (0.790 - 1.058)	-0.12709484	0.199481914	0.531646369	0.881 (0.596 - 1.302)	-0.121687423	0.101217233	0.229270491	0.885 (0.726 - 1.080)	-0.089148758	0.070382328	0.205285635	0.915 (0.797 - 1.050)	-0.275283022	0.168655328	0.118278691	0.759 (0.546 - 1.057)	-0.25241515	0.168537431	0.149833566	0.777 (0.558 - 1.081)	-0.089732992	0.068536142	0.190439561	0.914 (0.799 - 1.046)	-0.089732992	0.074440739	0.228037902	0.914 (0.790 - 1.058)	23.54365279	19	0.214243348	23.59456816	20	0.260550817	0.002095534	0.010337855	0.841520552	0.017222177	6.14E-05	TRUE	5.83E-85
Glaucoma	GCST90302789	32	-0.054159575	0.046306898	0.242170437	0.947 (0.865 - 1.037)	-0.233874115	0.118880062	0.058454402	0.791 (0.627 - 0.999)	-0.068283902	0.067945747	0.314908007	0.934 (0.818 - 1.067)	-0.053918494	0.049001862	0.271185918	0.948 (0.861 - 1.043)	-0.06352939	0.138169276	0.648872721	0.938 (0.716 - 1.230)	-0.053316993	0.13083841	0.686439392	0.948 (0.734 - 1.225)	-0.054159575	0.047842746	0.257620486	0.947 (0.862 - 1.040)	-0.054159575	0.047842746	0.257620486	0.947 (0.862 - 1.040)	26.31462502	30	0.658979915	29.04162331	31	0.567065448	0.010672068	0.006462583	0.109095732	0.026122871	7.36E-05	TRUE	1.86E-130
Glaucoma	GCST90302696	54	0.044481304	0.038262541	0.24502075	1.045 (0.970 - 1.127)	0.195920226	0.142353596	0.174629107	1.216 (0.920 - 1.608)	0.059952946	0.05898347	0.309421618	1.062 (0.946 - 1.192)	0.045923954	0.041737485	0.271199352	1.047 (0.965 - 1.136)	0.172347001	0.143537889	0.235203712	1.188 (0.897 - 1.574)	0.160511923	0.131137308	0.22636605	1.174 (0.908 - 1.518)	0.044481304	0.040930158	0.277142397	1.045 (0.965 - 1.133)	0.044481304	0.040930158	0.277142397	1.045 (0.965 - 1.133)	45.08288757	52	0.740453216	46.31659654	53	0.730102175	-0.007175453	0.006460155	0.271796608	0.04691049	0.000115235	TRUE	7.47E-238
Glaucoma	GCST90302739	23	0.059505726	0.051453746	0.247480921	1.061 (0.959 - 1.174)	0.119807125	0.180434941	0.513921042	1.127 (0.791 - 1.606)	0.047424017	0.08050482	0.555805633	1.049 (0.896 - 1.228)	0.062634995	0.05863563	0.285427111	1.065 (0.949 - 1.194)	0.053532848	0.148399397	0.721738282	1.055 (0.789 - 1.411)	0.053532848	0.135027481	0.695585853	1.055 (0.810 - 1.375)	0.059505726	0.057545713	0.301108067	1.061 (0.948 - 1.188)	0.059505726	0.057545713	0.301108067	1.061 (0.948 - 1.188)	17.46424117	21	0.682609921	17.58857786	22	0.730083787	-0.003327671	0.009437148	0.727892216	0.019494391	4.53E-05	TRUE	2.23E-98
Glaucoma	GCST90302684	23	-0.05100887	0.045028815	0.257296124	0.950 (0.870 - 1.038)	-0.123297754	0.15498234	0.43518863	0.884 (0.652 - 1.198)	-0.089453468	0.07959764	0.261089143	0.914 (0.782 - 1.069)	-0.050494282	0.05939825	0.395271089	0.951 (0.846 - 1.068)	-0.13303163	0.15098682	0.38779857	0.875 (0.651 - 1.177)	-0.141586483	0.136435996	0.310658503	0.868 (0.664 - 1.134)	-0.05100887	0.058699889	0.384859554	0.950 (0.847 - 1.066)	-0.05100887	0.058699889	0.384859554	0.950 (0.847 - 1.066)	12.69181181	21	0.919034563	12.94580817	22	0.934661528	0.004111669	0.008158388	0.619521577	0.019076513	3.32E-05	TRUE	1.48E-97
Glaucoma	GCST90302810	23	0.067172017	0.060383802	0.265958548	1.069 (0.950 - 1.204)	0.166251704	0.147368863	0.27198801	1.181 (0.885 - 1.576)	0.075795422	0.0884053	0.391244373	1.079 (0.907 - 1.283)	0.070499439	0.059672187	0.237425772	1.073 (0.955 - 1.206)	0.063623188	0.179868012	0.726914934	1.066 (0.749 - 1.516)	-0.077179706	0.182171653	0.675923781	0.926 (0.648 - 1.323)	0.067172017	0.058320936	0.24941763	1.069 (0.954 - 1.199)	0.067172017	0.060383802	0.265958548	1.069 (0.950 - 1.204)	22.98668934	21	0.344688524	23.58384471	22	0.36941506	-0.006070871	0.00821932	0.468319212	0.019600415	6.04E-05	TRUE	1.98E-97
Glaucoma	GCST90302679	15	-0.063506685	0.057877773	0.272529866	0.938 (0.838 - 1.051)	-0.162757334	0.137172012	0.256648859	0.850 (0.649 - 1.112)	-0.09690804	0.105768141	0.359545797	0.908 (0.738 - 1.117)	-0.065127137	0.075015098	0.385291935	0.937 (0.809 - 1.085)	-0.119774773	0.163656246	0.476322699	0.887 (0.644 - 1.223)	-0.155569438	0.12873047	0.246875637	0.856 (0.665 - 1.102)	-0.063506685	0.074242291	0.39233102	0.938 (0.811 - 1.085)	-0.063506685	0.074242291	0.39233102	0.938 (0.811 - 1.085)	7.768002759	13	0.858379032	8.508420031	14	0.861195139	0.007675297	0.008919837	0.405117667	0.012641203	2.24E-05	TRUE	6.04E-65
Glaucoma	GCST90302726	24	0.044088817	0.041545586	0.288592011	1.045 (0.963 - 1.134)	0.019193382	0.128852255	0.882944949	1.019 (0.792 - 1.312)	0.002026733	0.079348739	0.979622572	1.002 (0.858 - 1.171)	0.045912077	0.057409332	0.42386612	1.047 (0.936 - 1.172)	-0.065935335	0.158075613	0.680463644	0.936 (0.687 - 1.276)	-0.092841625	0.131975637	0.48882037	0.911 (0.704 - 1.180)	0.044088817	0.056518403	0.435344401	1.045 (0.935 - 1.168)	0.044088817	0.056518403	0.435344401	1.045 (0.935 - 1.168)	12.38168013	22	0.948987788	12.42790299	23	0.963326802	0.001636143	0.007610142	0.831751712	0.019497598	3.16E-05	TRUE	5.42E-100
Glaucoma	GCST90302738	24	0.066812522	0.063078551	0.289510721	1.069 (0.945 - 1.210)	0.171296833	0.150818313	0.268269661	1.187 (0.883 - 1.595)	0.19462888	0.084520598	0.021293531	1.215 (1.029 - 1.434)	0.07012375	0.059731409	0.240401222	1.073 (0.954 - 1.206)	0.275760764	0.177230641	0.133375755	1.318 (0.931 - 1.865)	0.267701229	0.133123735	0.056198278	1.307 (1.007 - 1.697)	0.066812522	0.058347492	0.252176187	1.069 (0.954 - 1.199)	0.066812522	0.063078551	0.289510721	1.069 (0.945 - 1.210)	26.1859903	22	0.243782264	26.88108994	23	0.261061484	-0.006552797	0.008574847	0.452873993	0.021740346	6.84E-05	TRUE	6.83E-108
Glaucoma	GCST90302762	41	0.047456837	0.045281341	0.294618348	1.049 (0.960 - 1.146)	0.174591424	0.152529822	0.259335585	1.191 (0.883 - 1.606)	0.097541642	0.069941229	0.163129572	1.102 (0.961 - 1.264)	0.048413106	0.048961849	0.322764706	1.050 (0.954 - 1.155)	0.243675004	0.164429023	0.146190338	1.276 (0.924 - 1.761)	0.243675004	0.146694686	0.104512345	1.276 (0.957 - 1.701)	0.047456837	0.048054055	0.323362334	1.049 (0.954 - 1.152)	0.047456837	0.048054055	0.323362334	1.049 (0.954 - 1.152)	34.74589241	39	0.664261218	35.51717912	40	0.672167215	-0.006109115	0.006956173	0.385197994	0.036890225	8.85E-05	TRUE	2.28E-186
Glaucoma	GCST90302853	35	-0.053730757	0.052174373	0.303089615	0.948 (0.856 - 1.050)	-0.116610087	0.135919909	0.397118288	0.890 (0.682 - 1.162)	-0.092431997	0.07365073	0.209477128	0.912 (0.789 - 1.053)	-0.054172645	0.051612824	0.293903618	0.947 (0.856 - 1.048)	-0.132603547	0.153801954	0.394634051	0.876 (0.648 - 1.184)	-0.103024064	0.119442078	0.394431538	0.902 (0.714 - 1.140)	-0.053730757	0.050519879	0.287529557	0.948 (0.858 - 1.046)	-0.053730757	0.052174373	0.303089615	0.948 (0.856 - 1.050)	35.98861974	33	0.330367344	36.26342271	34	0.363493822	0.003096169	0.006167932	0.619015693	0.029560497	9.07E-05	TRUE	5.17E-147
Glaucoma	GCST90302698	34	0.045228425	0.044019038	0.304197234	1.046 (0.960 - 1.141)	-0.132195949	0.120977588	0.282670459	0.876 (0.691 - 1.111)	0.010487477	0.07506136	0.888882238	1.011 (0.872 - 1.171)	0.0457644	0.047620111	0.336536611	1.047 (0.954 - 1.149)	-0.002355928	0.13249023	0.985919922	0.998 (0.769 - 1.293)	0.001678493	0.101547492	0.986911787	1.002 (0.821 - 1.222)	0.045228425	0.046728428	0.333094533	1.046 (0.955 - 1.147)	0.045228425	0.046728428	0.333094533	1.046 (0.955 - 1.147)	26.75610012	32	0.729239632	29.28415432	33	0.652770406	0.010030291	0.006308416	0.121670493	0.029264793	7.33E-05	TRUE	3.83E-147
Glaucoma	GCST90302732	18	0.052885839	0.051877754	0.307997952	1.054 (0.952 - 1.167)	-0.062108236	0.192506651	0.751153817	0.940 (0.644 - 1.371)	0.08152251	0.0933068	0.382279558	1.085 (0.904 - 1.303)	0.055394091	0.068293891	0.417300544	1.057 (0.925 - 1.208)	0.091028887	0.176974	0.613620119	1.095 (0.774 - 1.549)	0.099120442	0.167033747	0.560716163	1.104 (0.796 - 1.532)	0.052885839	0.067409459	0.432719652	1.054 (0.924 - 1.203)	0.052885839	0.067409459	0.432719652	1.054 (0.924 - 1.203)	9.661914722	16	0.883677541	10.06861097	17	0.900708427	0.006457189	0.010125312	0.532672249	0.0150092	2.59E-05	TRUE	5.65E-77
Glaucoma	GCST90302662	31	0.055956513	0.055524157	0.313556824	1.058 (0.949 - 1.179)	-0.15546068	0.143212301	0.286630357	0.856 (0.647 - 1.133)	0.095150218	0.082271445	0.247460343	1.100 (0.936 - 1.292)	0.058792875	0.055067824	0.285680777	1.061 (0.952 - 1.181)	-0.237711355	0.164084253	0.157789716	0.788 (0.572 - 1.088)	0.154770487	0.140947484	0.280908306	1.167 (0.886 - 1.539)	0.055956513	0.053802325	0.298321813	1.058 (0.952 - 1.175)	0.055956513	0.055524157	0.313556824	1.058 (0.949 - 1.179)	29.37515814	29	0.445659757	31.95090156	30	0.369814336	0.012431123	0.007795611	0.121636822	0.026641829	8.01E-05	TRUE	1.43E-132
Glaucoma	GCST90302725	15	0.076274995	0.077333886	0.323982221	1.079 (0.927 - 1.256)	-0.337800184	0.181000518	0.084717264	0.713 (0.500 - 1.017)	0.104868012	0.105590086	0.320631239	1.111 (0.903 - 1.366)	0.080068182	0.072143519	0.267065478	1.083 (0.941 - 1.248)	0.250712491	0.166437321	0.154205506	1.285 (0.927 - 1.781)	0.152699648	0.128364606	0.253996456	1.165 (0.906 - 1.498)	0.076274995	0.070314504	0.278023972	1.079 (0.940 - 1.239)	0.076274995	0.077333886	0.323982221	1.079 (0.927 - 1.256)	10.77093321	13	0.630000482	16.93471422	14	0.259673661	0.026681884	0.01074714	0.027470171	0.012518343	4.39E-05	TRUE	4.03E-62
Glaucoma	GCST90302814	12	-0.053779297	0.05476874	0.326132281	0.948 (0.851 - 1.055)	0.002971049	0.202261517	0.988569111	1.003 (0.675 - 1.491)	-0.05601647	0.115260119	0.626966843	0.946 (0.754 - 1.185)	-0.053135413	0.092337316	0.564987695	0.948 (0.791 - 1.136)	-0.053092476	0.178544883	0.771730552	0.948 (0.668 - 1.346)	-0.041013785	0.1702125	0.814021171	0.960 (0.688 - 1.340)	-0.053779297	0.091674358	0.557449535	0.948 (0.792 - 1.134)	-0.053779297	0.091674358	0.557449535	0.948 (0.792 - 1.134)	3.82703102	10	0.954812714	3.926109591	11	0.972028795	-0.003969615	0.012611263	0.759407698	0.010151002	1.04E-05	TRUE	1.69E-53
Glaucoma	GCST90302851	30	-0.054596421	0.05566702	0.326707254	0.947 (0.849 - 1.056)	-0.275664435	0.196445792	0.171532392	0.759 (0.516 - 1.116)	-0.028339572	0.086837228	0.744157451	0.972 (0.820 - 1.152)	-0.053415503	0.061255692	0.383203576	0.948 (0.841 - 1.069)	0.050803732	0.197054871	0.798370348	1.052 (0.715 - 1.548)	0.084998144	0.191148504	0.659858846	1.089 (0.749 - 1.584)	-0.054596421	0.060030196	0.363095414	0.947 (0.842 - 1.065)	-0.054596421	0.060030196	0.363095414	0.947 (0.842 - 1.065)	23.54076456	28	0.705526887	24.93758662	29	0.681482191	0.009693509	0.008201825	0.24719688	0.025675857	6.25E-05	TRUE	3.32E-129
Glaucoma	GCST90302730	18	0.052322201	0.053441969	0.327556746	1.054 (0.949 - 1.170)	-0.014402253	0.199599641	0.943372282	0.986 (0.667 - 1.458)	0.05874888	0.099297596	0.554088647	1.061 (0.873 - 1.288)	0.05490718	0.079020415	0.487150543	1.056 (0.905 - 1.233)	0.082338972	0.184130075	0.660391428	1.086 (0.757 - 1.558)	0.069962636	0.165334951	0.677485515	1.072 (0.776 - 1.483)	0.052322201	0.078284279	0.503902845	1.054 (0.904 - 1.228)	0.052322201	0.078284279	0.503902845	1.054 (0.904 - 1.228)	7.790478952	16	0.954860351	7.922544896	17	0.968174872	0.003792517	0.010435954	0.721056466	0.014906671	2.03E-05	TRUE	3.54E-77
Glaucoma	GCST90302676	50	0.03880801	0.039955367	0.331406861	1.040 (0.961 - 1.124)	0.166382596	0.10676165	0.125696456	1.181 (0.958 - 1.456)	0.031001601	0.061925207	0.616631721	1.031 (0.914 - 1.165)	0.039644752	0.042172202	0.347182514	1.040 (0.958 - 1.130)	-0.029716732	0.13270706	0.823744931	0.971 (0.748 - 1.259)	0.133232654	0.1136896	0.246904506	1.143 (0.914 - 1.428)	0.03880801	0.041250789	0.346816459	1.040 (0.959 - 1.127)	0.03880801	0.041250789	0.346816459	1.040 (0.959 - 1.127)	44.29229153	48	0.625541975	45.97077401	49	0.596686945	-0.006707169	0.005177032	0.201322217	0.045415164	0.000113678	TRUE	7.20E-230
Glaucoma	GCST90302846	18	-0.064518383	0.066533634	0.332190671	0.938 (0.823 - 1.068)	-0.19136595	0.186992154	0.321348378	0.826 (0.572 - 1.191)	-0.042489228	0.098426145	0.665969354	0.958 (0.790 - 1.162)	-0.062783494	0.068509195	0.359444369	0.939 (0.821 - 1.074)	-0.190614131	0.184726413	0.316589437	0.826 (0.575 - 1.187)	-0.062708659	0.176277073	0.72641191	0.939 (0.665 - 1.327)	-0.064518383	0.066681487	0.333263838	0.938 (0.823 - 1.068)	-0.064518383	0.066681487	0.333263838	0.938 (0.823 - 1.068)	16.38297552	16	0.426566385	16.92469536	17	0.459479258	0.007177605	0.009867988	0.477512996	0.014492359	4.33E-05	TRUE	2.12E-72
Glaucoma	GCST90302657	26	-0.055726835	0.058093903	0.337430574	0.946 (0.844 - 1.060)	-0.027181405	0.165286703	0.870754062	0.973 (0.704 - 1.346)	-0.098347261	0.08390662	0.24115542	0.906 (0.769 - 1.068)	-0.055687673	0.061780432	0.367386075	0.946 (0.838 - 1.068)	-0.117255334	0.151723842	0.446874046	0.889 (0.661 - 1.197)	-0.121583417	0.156923584	0.445728264	0.886 (0.651 - 1.204)	-0.055726835	0.060600897	0.35779692	0.946 (0.840 - 1.065)	-0.055726835	0.060600897	0.35779692	0.946 (0.840 - 1.065)	22.9398802	24	0.523349496	22.97433843	25	0.579061905	-0.001547958	0.008338976	0.854295424	0.021893479	5.78E-05	TRUE	1.04E-109
Glaucoma	GCST90302758	21	-0.05082213	0.052986276	0.337479924	0.950 (0.857 - 1.054)	-0.253101601	0.15456778	0.117985899	0.776 (0.573 - 1.051)	-0.073461508	0.085181922	0.388463446	0.929 (0.786 - 1.098)	-0.049848134	0.062995059	0.428767616	0.951 (0.841 - 1.076)	-0.068594467	0.15699848	0.666856284	0.934 (0.686 - 1.270)	-0.065292489	0.140234071	0.646534593	0.937 (0.712 - 1.233)	-0.05082213	0.062000425	0.41238364	0.950 (0.842 - 1.073)	-0.05082213	0.062000425	0.41238364	0.950 (0.842 - 1.073)	12.56617855	19	0.860020715	14.60721643	20	0.798424392	0.012831032	0.008981235	0.169339307	0.018145577	3.71E-05	TRUE	3.53E-92
Glaucoma	GCST90302753	24	0.058102464	0.061084886	0.341515149	1.060 (0.940 - 1.195)	0.29414325	0.161682745	0.08250937	1.342 (0.978 - 1.842)	0.055132146	0.09028589	0.541438152	1.057 (0.885 - 1.261)	0.061281693	0.063531038	0.334747928	1.063 (0.939 - 1.204)	0.052446001	0.204204091	0.799592567	1.054 (0.706 - 1.573)	0.085859192	0.188500253	0.653030732	1.090 (0.753 - 1.577)	0.058102464	0.061935926	0.348189932	1.060 (0.939 - 1.197)	0.058102464	0.061935926	0.348189932	1.060 (0.939 - 1.197)	19.87441913	22	0.590894946	22.37227276	23	0.497883221	-0.012069539	0.007636726	0.128273004	0.020323718	5.64E-05	TRUE	1.35E-101
Glaucoma	GCST90302719	31	0.04422881	0.046954615	0.346219212	1.045 (0.953 - 1.146)	0.003760916	0.118451406	0.974888374	1.004 (0.796 - 1.266)	0.123167114	0.071929885	0.086837374	1.131 (0.982 - 1.302)	0.046389071	0.048013419	0.333959688	1.047 (0.953 - 1.151)	0.141057052	0.133712821	0.29988163	1.151 (0.886 - 1.497)	0.145609727	0.088339391	0.109726582	1.157 (0.973 - 1.375)	0.04422881	0.047340007	0.350159601	1.045 (0.953 - 1.147)	0.04422881	0.047340007	0.350159601	1.045 (0.953 - 1.147)	29.37249788	29	0.445796386	29.51353211	30	0.490757106	0.002296688	0.006154761	0.711745921	0.030417411	7.37E-05	TRUE	3.04E-153
Glaucoma	GCST90302652	29	-0.048702132	0.052479267	0.353394005	0.952 (0.859 - 1.056)	0.055635172	0.127894462	0.667013699	1.057 (0.823 - 1.358)	-0.104418464	0.075548199	0.166927592	0.901 (0.777 - 1.045)	-0.048937651	0.053529651	0.360603478	0.952 (0.857 - 1.058)	-0.227679429	0.152376046	0.146309957	0.796 (0.591 - 1.074)	-0.20722054	0.157183843	0.198075598	0.813 (0.597 - 1.106)	-0.048702132	0.052043256	0.349375649	0.952 (0.860 - 1.055)	-0.048702132	0.052479267	0.353394005	0.952 (0.859 - 1.056)	27.65037147	27	0.42916431	28.47112489	28	0.439704365	-0.006270262	0.007004029	0.378572716	0.023974507	7.12E-05	TRUE	2.33E-119
Glaucoma	GCST90302799	27	0.050247996	0.056536258	0.374124178	1.052 (0.941 - 1.175)	-0.064736878	0.130780949	0.624921087	0.937 (0.725 - 1.211)	0.042365295	0.080826506	0.600173512	1.043 (0.890 - 1.222)	0.052603295	0.056076503	0.348212007	1.054 (0.944 - 1.176)	0.073657862	0.14026674	0.603944528	1.076 (0.818 - 1.417)	0.009455321	0.109615335	0.931921313	1.010 (0.814 - 1.251)	0.050247996	0.055001246	0.360937989	1.052 (0.944 - 1.171)	0.050247996	0.056536258	0.374124178	1.052 (0.941 - 1.175)	26.46467945	25	0.38314469	27.47150238	26	0.384943269	0.007286496	0.007471461	0.338782216	0.023710668	6.87E-05	TRUE	3.29E-118
Glaucoma	GCST90302774	26	-0.051092377	0.0578247	0.376926451	0.950 (0.848 - 1.064)	0.032273342	0.170515779	0.851473559	1.033 (0.739 - 1.443)	-0.075700964	0.090462488	0.402692855	0.927 (0.776 - 1.107)	-0.05217194	0.06351844	0.411437353	0.949 (0.838 - 1.075)	-0.166642425	0.163815302	0.318774958	0.847 (0.614 - 1.167)	-0.11122569	0.141767674	0.440081209	0.895 (0.678 - 1.181)	-0.051092377	0.062519531	0.413801197	0.950 (0.841 - 1.074)	-0.051092377	0.062519531	0.413801197	0.950 (0.841 - 1.074)	21.11013635	24	0.632219691	21.38628607	25	0.670884638	-0.003824763	0.007278337	0.604057808	0.022793406	5.35E-05	TRUE	6.71E-115
Glaucoma	GCST90302731	40	0.039558938	0.045257605	0.382072639	1.040 (0.952 - 1.137)	0.104142705	0.108012214	0.341054152	1.110 (0.898 - 1.371)	0.053512128	0.06767828	0.429128458	1.055 (0.924 - 1.205)	0.04108506	0.047613712	0.388201823	1.042 (0.949 - 1.144)	0.098639961	0.144438894	0.498695411	1.104 (0.832 - 1.465)	0.134566252	0.139368213	0.340221461	1.144 (0.871 - 1.503)	0.039558938	0.046644044	0.396380802	1.040 (0.949 - 1.140)	0.039558938	0.046644044	0.396380802	1.040 (0.949 - 1.140)	36.27652199	38	0.549306409	36.71599891	39	0.574519102	-0.003573826	0.00539095	0.511376501	0.034425121	9.08E-05	TRUE	6.70E-173
Glaucoma	GCST90302842	15	-0.069971087	0.08104179	0.387920258	0.932 (0.795 - 1.093)	0.039270272	0.210272803	0.854732861	1.040 (0.689 - 1.571)	-0.119975297	0.106708011	0.260871948	0.887 (0.720 - 1.093)	-0.066842703	0.076043312	0.379396769	0.935 (0.806 - 1.086)	-0.049163096	0.198483924	0.807967727	0.952 (0.645 - 1.405)	-0.185618673	0.185568208	0.334154917	0.831 (0.577 - 1.195)	-0.069971087	0.07418925	0.34560766	0.932 (0.806 - 1.078)	-0.069971087	0.08104179	0.387920258	0.932 (0.795 - 1.093)	16.3045383	13	0.233075284	16.70567885	14	0.2722018	-0.006260978	0.011070735	0.581334626	0.013095644	4.27E-05	TRUE	3.25E-65
Glaucoma	GCST90302666	26	-0.043480644	0.052195972	0.40482961	0.957 (0.864 - 1.061)	-0.0222164	0.135201346	0.870854645	0.978 (0.750 - 1.275)	-0.031279972	0.080024505	0.695885994	0.969 (0.829 - 1.134)	-0.043370652	0.056402311	0.441921987	0.958 (0.857 - 1.069)	-0.106690187	0.160091541	0.511238581	0.899 (0.657 - 1.230)	-0.032307582	0.147853481	0.828805106	0.968 (0.725 - 1.294)	-0.043480644	0.055131995	0.430308149	0.957 (0.859 - 1.067)	-0.043480644	0.055131995	0.430308149	0.957 (0.859 - 1.067)	22.37851002	24	0.556686017	22.4081801	25	0.612079046	-0.00140308	0.008145599	0.864685239	0.021538612	5.59E-05	TRUE	4.91E-108
Glaucoma	GCST90302683	36	-0.036621055	0.044928463	0.415016786	0.964 (0.883 - 1.053)	-0.04699209	0.152424342	0.759736738	0.954 (0.708 - 1.286)	-0.068470299	0.071932971	0.341166709	0.934 (0.811 - 1.075)	-0.037745623	0.049629884	0.446930539	0.963 (0.874 - 1.061)	-0.087470382	0.149436497	0.562077877	0.916 (0.684 - 1.228)	-0.098819215	0.114033572	0.39207432	0.906 (0.724 - 1.133)	-0.036621055	0.048742619	0.452463171	0.964 (0.876 - 1.061)	-0.036621055	0.048742619	0.452463171	0.964 (0.876 - 1.061)	29.73158895	34	0.676951215	29.73674581	35	0.720011473	0.00050301	0.007004615	0.943172866	0.029385686	7.35E-05	TRUE	9.11E-148
Glaucoma	GCST90302784	27	-0.043319948	0.053551779	0.41855211	0.958 (0.862 - 1.064)	-0.030310951	0.197186894	0.879067096	0.970 (0.659 - 1.428)	-0.135858351	0.072342811	0.060383905	0.873 (0.758 - 1.006)	-0.042953576	0.052837906	0.41625757	0.958 (0.864 - 1.062)	-0.133011427	0.131403772	0.320753834	0.875 (0.677 - 1.133)	-0.151288283	0.112828142	0.191559489	0.860 (0.689 - 1.072)	-0.043319948	0.051623247	0.401381872	0.958 (0.865 - 1.060)	-0.043319948	0.053551779	0.41855211	0.958 (0.862 - 1.064)	27.9736185	25	0.30906919	27.97889314	26	0.359497852	-0.000644577	0.0093882	0.945807932	0.024135662	6.96E-05	TRUE	2.33E-120
Glaucoma	GCST90302686	33	-0.038024913	0.047851049	0.426816197	0.963 (0.877 - 1.057)	0.044177259	0.124561994	0.725245135	1.045 (0.819 - 1.334)	0.019420672	0.078811613	0.80535797	1.020 (0.874 - 1.190)	-0.037544114	0.052172482	0.471761924	0.963 (0.870 - 1.067)	0.130186061	0.167717173	0.443316584	1.139 (0.820 - 1.582)	0.14764554	0.159950234	0.362877962	1.159 (0.847 - 1.586)	-0.038024913	0.050892293	0.454964294	0.963 (0.871 - 1.064)	-0.038024913	0.050892293	0.454964294	0.963 (0.871 - 1.064)	27.76696088	31	0.633168829	28.28973452	32	0.654958628	-0.004713454	0.006519021	0.475081175	0.027482197	7.00E-05	TRUE	5.18E-138
Glaucoma	GCST90302812	26	-0.0505233	0.063679412	0.427544309	0.951 (0.839 - 1.077)	0.018106175	0.194374955	0.92655705	1.018 (0.696 - 1.490)	-0.100184566	0.086419393	0.246340695	0.905 (0.764 - 1.072)	-0.049284909	0.061289029	0.421316603	0.952 (0.844 - 1.073)	-0.24492159	0.209069363	0.252448402	0.783 (0.520 - 1.179)	-0.256690032	0.185173426	0.177921815	0.774 (0.538 - 1.112)	-0.0505233	0.059787859	0.398086935	0.951 (0.846 - 1.069)	-0.0505233	0.063679412	0.427544309	0.951 (0.839 - 1.077)	28.19561149	24	0.251875741	28.36038346	25	0.291531903	-0.003629463	0.009691385	0.711318057	0.021170699	7.05E-05	TRUE	1.01E-104
Glaucoma	GCST90302791	18	0.039724224	0.050782844	0.434075249	1.041 (0.942 - 1.149)	-0.164326449	0.167979696	0.342510373	0.848 (0.610 - 1.179)	0.009364705	0.088836638	0.916046596	1.009 (0.848 - 1.201)	0.040655333	0.067263081	0.545562649	1.041 (0.913 - 1.188)	0.05421128	0.149175937	0.720782011	1.056 (0.788 - 1.414)	-0.036391709	0.142792759	0.801891197	0.964 (0.729 - 1.276)	0.039724224	0.06635201	0.549380238	1.041 (0.914 - 1.185)	0.039724224	0.06635201	0.549380238	1.041 (0.914 - 1.185)	8.209692648	16	0.942377028	9.958061139	17	0.905359775	0.012240063	0.009256934	0.204673651	0.014780135	2.50E-05	TRUE	7.04E-76
Glaucoma	GCST90302792	19	-0.049263033	0.063712095	0.439396211	0.952 (0.840 - 1.079)	0.014852974	0.167764888	0.930486514	1.015 (0.731 - 1.410)	-0.001465212	0.092823302	0.987405952	0.999 (0.832 - 1.198)	-0.049034759	0.070446624	0.486394082	0.952 (0.829 - 1.093)	-0.023356289	0.155846665	0.882535962	0.977 (0.720 - 1.326)	-0.012536763	0.150478443	0.934522453	0.988 (0.735 - 1.326)	-0.049263033	0.069351346	0.477493336	0.952 (0.831 - 1.091)	-0.049263033	0.069351346	0.477493336	0.952 (0.831 - 1.091)	15.01554013	17	0.594362259	15.19170397	18	0.648764615	-0.003793812	0.009038938	0.679947375	0.015733977	3.81E-05	TRUE	2.13E-79
Glaucoma	GCST90302724	27	0.040100686	0.052498892	0.444963365	1.041 (0.939 - 1.154)	-0.072780456	0.112720296	0.524373734	0.930 (0.745 - 1.160)	0.044629898	0.08391307	0.594823851	1.046 (0.887 - 1.233)	0.042274221	0.05319899	0.426821027	1.043 (0.940 - 1.158)	0.182659952	0.152303692	0.241221878	1.200 (0.891 - 1.618)	0.052524571	0.10654539	0.626165837	1.054 (0.855 - 1.299)	0.040100686	0.051967233	0.440319806	1.041 (0.940 - 1.153)	0.040100686	0.052498892	0.444963365	1.041 (0.939 - 1.154)	25.24526309	25	0.448697809	26.53471556	26	0.434035889	0.008326596	0.007368596	0.269197133	0.024641166	6.58E-05	TRUE	2.16E-123
Glaucoma	GCST90302849	29	-0.037385879	0.049042784	0.445874108	0.963 (0.875 - 1.060)	0.049912981	0.128694767	0.701175326	1.051 (0.817 - 1.353)	0.02331793	0.078246449	0.765698396	1.024 (0.878 - 1.193)	-0.037980635	0.055768688	0.495846998	0.963 (0.863 - 1.074)	0.036247529	0.140598044	0.79843927	1.037 (0.787 - 1.366)	0.036247529	0.112081526	0.748792952	1.037 (0.832 - 1.292)	-0.037385879	0.054809664	0.495173334	0.963 (0.865 - 1.073)	-0.037385879	0.054809664	0.495173334	0.963 (0.865 - 1.073)	21.85575131	27	0.744670849	22.41785147	28	0.761589066	-0.005367316	0.007158966	0.459898585	0.024209695	5.55E-05	TRUE	3.53E-122
Glaucoma	GCST90302694	33	-0.038902473	0.051056241	0.446087857	0.962 (0.870 - 1.063)	-0.394511656	0.142208794	0.009289399	0.674 (0.510 - 0.891)	-0.005761318	0.073486876	0.937510452	0.994 (0.861 - 1.148)	-0.039436455	0.053051308	0.457261084	0.961 (0.866 - 1.067)	0.112540746	0.154918787	0.472843711	1.119 (0.826 - 1.516)	-0.08661689	0.138790764	0.536997477	0.917 (0.699 - 1.204)	-0.038902473	0.051911812	0.453618921	0.962 (0.869 - 1.065)	-0.038902473	0.051911812	0.453618921	0.962 (0.869 - 1.065)	23.7394792	31	0.821029551	30.95389323	32	0.519354425	0.01930551	0.007187548	0.011514982	0.028018748	7.65E-05	TRUE	3.30E-140
Glaucoma	GCST90302782	27	-0.045082035	0.059606149	0.449450189	0.956 (0.851 - 1.074)	-0.12185995	0.140118523	0.392742563	0.885 (0.673 - 1.165)	-0.088144652	0.082567133	0.28572295	0.916 (0.779 - 1.076)	-0.0440181	0.053704189	0.412421379	0.957 (0.861 - 1.063)	0.241407477	0.205799002	0.251420638	1.273 (0.850 - 1.906)	0.245222457	0.187289528	0.201878471	1.278 (0.885 - 1.845)	-0.045082035	0.051964613	0.385639302	0.956 (0.863 - 1.058)	-0.045082035	0.059606149	0.449450189	0.956 (0.851 - 1.074)	33.71190745	25	0.114210647	34.2089761	26	0.129843136	0.004404163	0.007253989	0.54923525	0.02275609	8.48E-05	TRUE	9.08E-112
Glaucoma	GCST90302736	22	0.044232627	0.060472449	0.464503786	1.045 (0.928 - 1.177)	0.118974054	0.162455474	0.472451698	1.126 (0.819 - 1.549)	0.008173234	0.083847839	0.922347615	1.008 (0.855 - 1.188)	0.04686691	0.059922583	0.434141503	1.048 (0.932 - 1.179)	-0.083756347	0.167499653	0.622247129	0.920 (0.662 - 1.277)	-0.046804669	0.137278558	0.736531247	0.954 (0.729 - 1.249)	0.044232627	0.058699124	0.451120477	1.045 (0.932 - 1.173)	0.044232627	0.060472449	0.464503786	1.045 (0.928 - 1.177)	22.01589522	20	0.339648748	22.28800358	21	0.383079455	-0.004240003	0.008528024	0.624480364	0.02255799	5.55E-05	TRUE	1.88E-113
Glaucoma	GCST90302700	50	0.028532266	0.039008649	0.464513892	1.029 (0.953 - 1.111)	0.024922337	0.141300704	0.86073905	1.025 (0.777 - 1.352)	0.029363924	0.061207839	0.631411405	1.030 (0.913 - 1.161)	0.028692122	0.044762848	0.521535224	1.029 (0.943 - 1.123)	0.046737391	0.146447106	0.750975585	1.048 (0.786 - 1.396)	0.04331809	0.150142179	0.774170472	1.044 (0.778 - 1.402)	0.028532266	0.043897595	0.515709458	1.029 (0.944 - 1.121)	0.028532266	0.043897595	0.515709458	1.029 (0.944 - 1.121)	38.69263667	48	0.828968502	38.69335908	49	0.854510271	0.000168611	0.00627325	0.97866864	0.044526995	9.49E-05	TRUE	4.62E-227
Glaucoma	GCST90302706	37	0.034417318	0.047198051	0.465872862	1.035 (0.944 - 1.135)	0.151355165	0.130613101	0.254381073	1.163 (0.901 - 1.503)	0.04707333	0.069341902	0.497227607	1.048 (0.915 - 1.201)	0.035388766	0.049221931	0.472163475	1.036 (0.941 - 1.141)	0.21022731	0.139661681	0.140981298	1.234 (0.938 - 1.622)	0.077574698	0.127115041	0.545515429	1.081 (0.842 - 1.386)	0.034417318	0.048258099	0.475726601	1.035 (0.942 - 1.138)	0.034417318	0.048258099	0.475726601	1.035 (0.942 - 1.138)	33.50752072	35	0.540189988	34.43580242	36	0.543052075	-0.006340115	0.006580474	0.341919777	0.031693814	8.48E-05	TRUE	6.43E-159
Glaucoma	GCST90302781	27	-0.036841558	0.050993982	0.470006342	0.964 (0.872 - 1.065)	0.033869606	0.175566051	0.848582965	1.034 (0.733 - 1.459)	-0.040037176	0.080314855	0.618129736	0.961 (0.821 - 1.125)	-0.03807999	0.056336934	0.499083208	0.963 (0.862 - 1.075)	-0.164274817	0.151055352	0.286788826	0.849 (0.631 - 1.141)	-0.13664829	0.155739185	0.3882958	0.872 (0.643 - 1.184)	-0.036841558	0.055198906	0.504495756	0.964 (0.865 - 1.074)	-0.036841558	0.055198906	0.504495756	0.964 (0.865 - 1.074)	22.00962924	25	0.635187916	22.18963987	26	0.678277212	-0.003731038	0.008793882	0.674992927	0.022162911	5.49E-05	TRUE	2.01E-111
Glaucoma	GCST90302826	28	-0.038076181	0.053548542	0.477047587	0.963 (0.867 - 1.069)	-0.116005907	0.128536846	0.3750711	0.890 (0.692 - 1.146)	-0.109605642	0.080016949	0.170755485	0.896 (0.766 - 1.048)	-0.038043881	0.056505913	0.500773905	0.963 (0.862 - 1.075)	-0.2174515	0.160270263	0.186087337	0.805 (0.588 - 1.102)	-0.168392806	0.121277055	0.176335496	0.845 (0.666 - 1.072)	-0.038076181	0.055423821	0.492082548	0.963 (0.864 - 1.073)	-0.038076181	0.055423821	0.492082548	0.963 (0.864 - 1.073)	24.75227733	26	0.53303014	25.20380728	27	0.563041354	0.004931269	0.007338637	0.507536891	0.023088255	6.23E-05	TRUE	1.49E-115
Glaucoma	GCST90302776	22	-0.050583616	0.072688821	0.486496065	0.951 (0.824 - 1.096)	0.24119859	0.143283883	0.107850699	1.273 (0.961 - 1.685)	-0.060778978	0.097414838	0.532680715	0.941 (0.777 - 1.139)	-0.052109652	0.066423462	0.432742842	0.949 (0.833 - 1.081)	0.258411712	0.22478981	0.263245249	1.295 (0.833 - 2.012)	0.173260983	0.180651104	0.348425606	1.189 (0.835 - 1.694)	-0.050583616	0.064369845	0.431968359	0.951 (0.838 - 1.079)	-0.050583616	0.072688821	0.486496065	0.951 (0.824 - 1.096)	21.19003179	20	0.386024295	26.77870791	21	0.178298546	-0.016741954	0.00728958	0.032569587	0.018045646	6.65E-05	TRUE	8.37E-89
Glaucoma	GCST90302809	20	0.039731128	0.057856567	0.492260652	1.041 (0.929 - 1.165)	-0.113565769	0.147208356	0.45044231	0.893 (0.669 - 1.191)	-0.046693292	0.086132122	0.58774107	0.954 (0.806 - 1.130)	0.042286573	0.062060713	0.495634694	1.043 (0.924 - 1.178)	-0.092271734	0.153803775	0.555640045	0.912 (0.675 - 1.233)	-0.079665379	0.12184026	0.521043583	0.923 (0.727 - 1.173)	0.039731128	0.060737409	0.513017808	1.041 (0.924 - 1.172)	0.039731128	0.060737409	0.513017808	1.041 (0.924 - 1.172)	15.93345041	18	0.597191948	17.24036266	19	0.573587625	0.009063883	0.007928501	0.267931992	0.017009474	4.29E-05	TRUE	1.40E-85
Glaucoma	GCST90302734	28	0.027948744	0.041140516	0.496917139	1.028 (0.949 - 1.115)	-0.021052303	0.108941732	0.848269804	0.979 (0.791 - 1.212)	0.02461163	0.068290447	0.718550735	1.025 (0.897 - 1.172)	0.028498992	0.050708839	0.574107628	1.029 (0.932 - 1.136)	0.001085126	0.12803878	0.993300339	1.001 (0.779 - 1.287)	-0.031347514	0.122924469	0.800644448	0.969 (0.762 - 1.233)	0.027948744	0.04995603	0.575843134	1.028 (0.932 - 1.134)	0.027948744	0.04995603	0.575843134	1.028 (0.932 - 1.134)	18.05546638	26	0.873746105	18.31164694	27	0.893706022	0.003426712	0.006770247	0.617021359	0.023240097	4.52E-05	TRUE	3.38E-118
Glaucoma	GCST90302806	37	0.032851413	0.048422293	0.497495465	1.033 (0.940 - 1.136)	0.258016293	0.177301609	0.154514211	1.294 (0.914 - 1.832)	0.113376007	0.07157316	0.113180617	1.120 (0.973 - 1.289)	0.033972396	0.050093223	0.49765537	1.035 (0.938 - 1.141)	0.185959599	0.160902312	0.255404665	1.204 (0.879 - 1.651)	0.185959599	0.114290873	0.112444174	1.204 (0.963 - 1.507)	0.032851413	0.049069001	0.503180255	1.033 (0.939 - 1.138)	0.032851413	0.049069001	0.503180255	1.033 (0.939 - 1.138)	33.31076767	35	0.549790842	35.05732477	36	0.513257863	-0.010474376	0.007925684	0.194884128	0.03320289	8.61E-05	TRUE	7.77E-167
Glaucoma	GCST90302653	29	0.035483484	0.052365213	0.498015463	1.036 (0.935 - 1.148)	0.00111145	0.15074129	0.994171279	1.001 (0.745 - 1.345)	0.029164229	0.073685326	0.69225681	1.030 (0.891 - 1.190)	0.036325705	0.053490277	0.497069077	1.037 (0.934 - 1.152)	0.259958197	0.180914878	0.161824998	1.297 (0.910 - 1.849)	-0.170237934	0.166794674	0.316161384	0.843 (0.608 - 1.170)	0.035483484	0.052393677	0.498248964	1.036 (0.935 - 1.148)	0.035483484	0.052393677	0.498248964	1.036 (0.935 - 1.148)	27.90817478	27	0.415719589	27.96958513	28	0.46606026	0.001755447	0.007201962	0.809270355	0.02629531	6.90E-05	TRUE	7.99E-132
Glaucoma	GCST90302834	24	-0.031306639	0.046281042	0.498757334	0.969 (0.885 - 1.061)	0.177276592	0.15663198	0.269903487	1.194 (0.878 - 1.623)	-0.034677832	0.085653069	0.685577587	0.966 (0.817 - 1.142)	-0.032098663	0.061079906	0.59922232	0.968 (0.859 - 1.092)	-0.0487586	0.154209748	0.754714724	0.952 (0.704 - 1.289)	-0.04577256	0.141415237	0.749108988	0.955 (0.724 - 1.260)	-0.031306639	0.06027822	0.603503438	0.969 (0.861 - 1.091)	-0.031306639	0.06027822	0.603503438	0.969 (0.861 - 1.091)	11.4768887	22	0.96726209	13.55855034	23	0.938819449	-0.011299798	0.007831873	0.16316553	0.020525658	3.35E-05	TRUE	3.32E-105
Glaucoma	GCST90302847	28	0.031348554	0.046433989	0.499598991	1.032 (0.942 - 1.130)	0.018431885	0.151669846	0.904208516	1.019 (0.757 - 1.371)	-0.01856057	0.073615284	0.800941129	0.982 (0.850 - 1.134)	0.031977282	0.053938433	0.553283006	1.032 (0.929 - 1.148)	-0.079331766	0.143154925	0.584025644	0.924 (0.698 - 1.223)	-0.058932749	0.125502967	0.642430683	0.943 (0.737 - 1.206)	0.031348554	0.053099333	0.554938827	1.032 (0.930 - 1.145)	0.031348554	0.053099333	0.554938827	1.032 (0.930 - 1.145)	20.63876529	26	0.760361214	20.64703117	27	0.802536725	0.00063823	0.007019924	0.928255436	0.023968343	5.09E-05	TRUE	2.11E-121
Glaucoma	GCST90302658	21	-0.03371885	0.050034194	0.500364635	0.967 (0.877 - 1.066)	-0.224592742	0.114749256	0.065173478	0.799 (0.638 - 1.000)	-0.013656612	0.082822185	0.869029976	0.986 (0.839 - 1.160)	-0.034705012	0.060020074	0.563113299	0.966 (0.859 - 1.086)	0.066271648	0.15994677	0.683038392	1.069 (0.781 - 1.462)	0.029728986	0.138776415	0.832542798	1.030 (0.785 - 1.352)	-0.03371885	0.059034293	0.567881736	0.967 (0.861 - 1.085)	-0.03371885	0.059034293	0.567881736	0.967 (0.861 - 1.085)	10.6038232	19	0.936447076	14.36663541	20	0.811430849	0.012234403	0.006307053	0.067396118	0.017646516	3.56E-05	TRUE	1.04E-89
Glaucoma	GCST90302656	24	0.034314494	0.051197123	0.502703138	1.035 (0.936 - 1.144)	-0.152386056	0.14230162	0.295837523	0.859 (0.650 - 1.135)	0.023360242	0.079096884	0.767736397	1.024 (0.877 - 1.195)	0.035325733	0.057809232	0.541150431	1.036 (0.925 - 1.160)	0.013913819	0.14192748	0.922754093	1.014 (0.768 - 1.339)	0.033610433	0.130425352	0.798931224	1.034 (0.801 - 1.335)	0.034314494	0.056866977	0.546231397	1.035 (0.926 - 1.157)	0.034314494	0.056866977	0.546231397	1.035 (0.926 - 1.157)	16.59376258	22	0.785365813	18.64226425	23	0.721781352	0.011226112	0.007843524	0.166409237	0.019766107	4.61E-05	TRUE	1.02E-99
Glaucoma	GCST90302767	50	0.025784907	0.038518366	0.503228548	1.026 (0.952 - 1.107)	0.078109136	0.117645193	0.509906604	1.081 (0.859 - 1.362)	0.002873849	0.058445662	0.960782791	1.003 (0.894 - 1.125)	0.026352852	0.040141553	0.51150371	1.027 (0.949 - 1.111)	-0.160369698	0.136312309	0.24508414	0.852 (0.652 - 1.113)	-0.092357797	0.099588895	0.358269503	0.912 (0.750 - 1.108)	0.025784907	0.039457471	0.513442974	1.026 (0.950 - 1.109)	0.025784907	0.039457471	0.513442974	1.026 (0.950 - 1.109)	46.47242779	48	0.535579365	46.69531419	49	0.567057211	-0.002836939	0.006009082	0.638988696	0.050573211	0.000114324	TRUE	5.28E-258
Glaucoma	GCST90302798	30	-0.025952228	0.040508455	0.521742312	0.974 (0.900 - 1.055)	-0.097031806	0.12211734	0.433542332	0.908 (0.714 - 1.153)	-0.05797972	0.071108965	0.41486375	0.944 (0.821 - 1.085)	-0.026485627	0.052509218	0.613980617	0.974 (0.879 - 1.079)	-0.051790911	0.130462149	0.694288516	0.950 (0.735 - 1.226)	-0.051790911	0.113470521	0.651483713	0.950 (0.760 - 1.186)	-0.025952228	0.051870235	0.616842826	0.974 (0.880 - 1.079)	-0.025952228	0.051870235	0.616842826	0.974 (0.880 - 1.079)	17.27357561	28	0.942987648	17.68694947	29	0.950403846	0.003958642	0.006157078	0.525492631	0.024635464	4.35E-05	TRUE	7.94E-126
Glaucoma	GCST90302832	27	0.032203595	0.05050201	0.523688804	1.033 (0.935 - 1.140)	-0.086309433	0.099078799	0.39197782	0.917 (0.755 - 1.114)	-0.048200604	0.074435711	0.517278133	0.953 (0.824 - 1.103)	0.034331506	0.052358778	0.512018947	1.035 (0.934 - 1.147)	-0.072546294	0.148895224	0.630177776	0.930 (0.695 - 1.245)	-0.068710875	0.10251296	0.508598888	0.934 (0.764 - 1.141)	0.032203595	0.05106437	0.528271327	1.033 (0.934 - 1.141)	0.032203595	0.05106437	0.528271327	1.033 (0.934 - 1.141)	23.48219359	25	0.549428535	25.43048916	26	0.494725238	0.008429297	0.006038985	0.175044684	0.021597989	6.27E-05	TRUE	1.11E-107
Glaucoma	GCST90302835	23	0.04103078	0.065242381	0.529416067	1.042 (0.917 - 1.184)	0.249200004	0.183550124	0.188980513	1.283 (0.895 - 1.839)	0.025506159	0.091750729	0.781016907	1.026 (0.857 - 1.228)	0.043725072	0.066977672	0.513865511	1.045 (0.916 - 1.191)	0.07251493	0.163101424	0.660951802	1.075 (0.781 - 1.480)	0.022835125	0.167149327	0.89257751	1.023 (0.737 - 1.420)	0.04103078	0.065455926	0.530760242	1.042 (0.916 - 1.185)	0.04103078	0.065455926	0.530760242	1.042 (0.916 - 1.185)	20.38303674	21	0.497128762	21.85668756	22	0.468470196	-0.010390641	0.008559434	0.238246898	0.019152377	5.40E-05	TRUE	1.07E-95
Glaucoma	GCST90302723	20	-0.032245787	0.051436599	0.530722458	0.968 (0.875 - 1.071)	-0.064190055	0.178412696	0.723195182	0.938 (0.661 - 1.330)	-0.072850483	0.08631852	0.398684602	0.930 (0.785 - 1.101)	-0.033164532	0.061513091	0.589786179	0.967 (0.858 - 1.091)	-0.199633501	0.15041852	0.20017556	0.819 (0.610 - 1.100)	-0.168662663	0.146603024	0.264223919	0.845 (0.634 - 1.126)	-0.032245787	0.060617928	0.594759709	0.968 (0.860 - 1.090)	-0.032245787	0.060617928	0.594759709	0.968 (0.860 - 1.090)	13.64406808	18	0.75198169	13.68030959	19	0.801998444	0.001722082	0.009045875	0.851148171	0.017053124	3.39E-05	TRUE	8.66E-87
Glaucoma	GCST90302681	32	0.02248687	0.036030577	0.532558498	1.023 (0.953 - 1.098)	0.049388935	0.112507149	0.663818095	1.051 (0.843 - 1.310)	0.019635168	0.07005814	0.779270664	1.020 (0.889 - 1.170)	0.022691611	0.05113477	0.65721547	1.023 (0.925 - 1.131)	-0.003380211	0.123475626	0.978335687	0.997 (0.782 - 1.270)	0.029332386	0.12170673	0.811135282	1.030 (0.811 - 1.307)	0.02248687	0.0506082	0.656802174	1.023 (0.926 - 1.129)	0.02248687	0.0506082	0.656802174	1.023 (0.926 - 1.129)	15.64143767	30	0.985578723	15.71311687	31	0.989684845	-0.001777046	0.006637464	0.790739569	0.027677683	3.86E-05	TRUE	8.98E-143
Glaucoma	GCST90302654	35	-0.032093952	0.051545589	0.533526129	0.968 (0.875 - 1.071)	-0.236227829	0.155072767	0.137201435	0.790 (0.583 - 1.070)	-0.069785556	0.079472128	0.379882075	0.933 (0.798 - 1.090)	-0.033424492	0.055848823	0.54951864	0.967 (0.867 - 1.079)	-0.144367318	0.175789256	0.417224157	0.866 (0.613 - 1.222)	-0.193813212	0.166853851	0.253498155	0.824 (0.594 - 1.143)	-0.032093952	0.054621469	0.556820755	0.968 (0.870 - 1.078)	-0.032093952	0.054621469	0.556820755	0.968 (0.870 - 1.078)	28.30027559	33	0.700313931	30.27855722	34	0.650688563	0.009249631	0.006576281	0.168919327	0.028847117	7.43E-05	TRUE	8.03E-145
Glaucoma	GCST90302752	42	0.023869241	0.038573174	0.536045365	1.024 (0.950 - 1.105)	0.187870289	0.111683218	0.100327615	1.207 (0.969 - 1.502)	0.013933623	0.061626708	0.821125867	1.014 (0.899 - 1.144)	0.024243201	0.040810887	0.552486968	1.025 (0.946 - 1.110)	-0.17995319	0.134042293	0.186816898	0.835 (0.642 - 1.086)	0.11247253	0.096611936	0.251085698	1.119 (0.926 - 1.352)	0.023869241	0.040152669	0.552203062	1.024 (0.947 - 1.108)	0.023869241	0.040152669	0.552203062	1.024 (0.947 - 1.108)	35.36135341	40	0.678953144	37.83779026	41	0.611957545	-0.009025273	0.005735176	0.123441156	0.044911511	9.27E-05	TRUE	2.04E-229
Glaucoma	GCST90302735	27	-0.028840939	0.04728051	0.541864224	0.972 (0.886 - 1.066)	-0.127451028	0.174845893	0.472816395	0.880 (0.625 - 1.240)	-0.072421293	0.084195067	0.389700428	0.930 (0.789 - 1.097)	-0.02937152	0.06150373	0.632965739	0.971 (0.861 - 1.095)	-0.180114564	0.158259209	0.265458443	0.835 (0.612 - 1.139)	-0.149386892	0.148367874	0.323277326	0.861 (0.644 - 1.152)	-0.028840939	0.060548888	0.633842978	0.972 (0.863 - 1.094)	-0.028840939	0.060548888	0.633842978	0.972 (0.863 - 1.094)	15.49208674	25	0.929117203	15.85350578	26	0.939663604	0.005547759	0.009228096	0.553131737	0.023271911	3.90E-05	TRUE	4.03E-119
Glaucoma	GCST90302710	18	0.040385438	0.066650337	0.544561243	1.041 (0.914 - 1.187)	0.279951074	0.190982781	0.162067063	1.323 (0.910 - 1.924)	0.088077944	0.100794393	0.382206626	1.092 (0.896 - 1.331)	0.043255484	0.069239609	0.532153754	1.044 (0.912 - 1.196)	0.285825244	0.211173007	0.193616185	1.331 (0.880 - 2.013)	-0.233914843	0.198170694	0.25410598	0.791 (0.537 - 1.167)	0.040385438	0.067716225	0.550913153	1.041 (0.912 - 1.189)	0.040385438	0.067716225	0.550913153	1.041 (0.912 - 1.189)	14.66929783	16	0.548979782	16.46903472	17	0.490861571	-0.013137049	0.009792494	0.198476205	0.015636864	4.08E-05	TRUE	1.31E-78
Glaucoma	GCST90302800	22	0.027654485	0.046974165	0.556051196	1.028 (0.938 - 1.127)	-0.07310459	0.131454931	0.58429832	0.930 (0.718 - 1.203)	0.027669472	0.076140894	0.716307366	1.028 (0.886 - 1.194)	0.028020939	0.056175686	0.617913934	1.028 (0.921 - 1.148)	-0.077308158	0.134736133	0.572215029	0.926 (0.711 - 1.205)	-0.046439145	0.128253894	0.72090475	0.955 (0.742 - 1.227)	0.027654485	0.055397657	0.617638816	1.028 (0.922 - 1.146)	0.027654485	0.055397657	0.617638816	1.028 (0.922 - 1.146)	14.38484581	20	0.810459722	15.09922448	21	0.817940267	0.006212907	0.007350733	0.407992105	0.019205667	3.72E-05	TRUE	9.36E-98
Glaucoma	GCST90302837	30	-0.031988261	0.055552571	0.564737101	0.969 (0.869 - 1.080)	0.116331109	0.146150375	0.432747148	1.123 (0.844 - 1.496)	-0.111019019	0.079907998	0.164730751	0.895 (0.765 - 1.047)	-0.033158614	0.05684276	0.559664935	0.967 (0.865 - 1.081)	-0.136652122	0.159062155	0.397325031	0.872 (0.639 - 1.191)	-0.128061941	0.140805419	0.370585805	0.880 (0.668 - 1.159)	-0.031988261	0.055647591	0.565401948	0.969 (0.868 - 1.080)	-0.031988261	0.055647591	0.565401948	0.969 (0.868 - 1.080)	27.69651868	28	0.480613753	28.90104702	29	0.47022873	-0.008109792	0.007389264	0.281767494	0.024978569	7.09E-05	TRUE	1.13E-124
Glaucoma	GCST90302704	29	0.032047765	0.056973699	0.573774693	1.033 (0.923 - 1.155)	0.075886643	0.175516341	0.668911856	1.079 (0.765 - 1.522)	-0.026650783	0.078748831	0.735040932	0.974 (0.834 - 1.136)	0.034509982	0.05456443	0.527084399	1.035 (0.930 - 1.152)	-0.039012865	0.181582294	0.83144184	0.962 (0.674 - 1.373)	-0.057746781	0.155765544	0.713629562	0.944 (0.696 - 1.281)	0.032047765	0.053096492	0.546125611	1.033 (0.931 - 1.146)	0.032047765	0.056973699	0.573774693	1.033 (0.923 - 1.155)	32.15514355	27	0.226387082	32.23852845	28	0.264912955	-0.00223851	0.008459773	0.793322192	0.023895273	7.91E-05	TRUE	3.22E-118
Glaucoma	GCST90302823	23	0.036035729	0.064281977	0.575078181	1.037 (0.914 - 1.176)	0.160060112	0.1668769	0.348396549	1.174 (0.846 - 1.628)	0.023880468	0.096214928	0.80398029	1.024 (0.848 - 1.237)	0.037413326	0.065290172	0.56662336	1.038 (0.913 - 1.180)	0.255912472	0.176860381	0.162003544	1.292 (0.913 - 1.827)	0.012351154	0.147608894	0.934071669	1.012 (0.758 - 1.352)	0.036035729	0.063890402	0.572737707	1.037 (0.915 - 1.175)	0.036035729	0.064281977	0.575078181	1.037 (0.914 - 1.176)	21.60143674	21	0.422780449	22.27049596	22	0.443845919	-0.007255949	0.008996915	0.428998076	0.018889463	5.48E-05	TRUE	3.06E-94
Glaucoma	GCST90302765	34	0.030703073	0.055423637	0.579598868	1.031 (0.925 - 1.150)	-0.13860247	0.14690933	0.352516881	0.871 (0.653 - 1.161)	0.060252329	0.077030973	0.434106944	1.062 (0.913 - 1.235)	0.032766466	0.053112775	0.537285848	1.033 (0.931 - 1.147)	0.335683231	0.203188924	0.108004605	1.399 (0.939 - 2.083)	0.276903908	0.180366947	0.134261669	1.319 (0.926 - 1.878)	0.030703073	0.051807403	0.553422961	1.031 (0.932 - 1.141)	0.030703073	0.055423637	0.579598868	1.031 (0.925 - 1.150)	36.02885995	32	0.285520409	37.76768157	33	0.260435954	0.008934508	0.007189413	0.222996395	0.032600224	9.25E-05	TRUE	5.43E-163
Glaucoma	GCST90302793	31	0.034025661	0.061497557	0.580068436	1.035 (0.917 - 1.167)	-0.060197286	0.182990342	0.744546651	0.942 (0.658 - 1.348)	0.06888748	0.084496911	0.414919918	1.071 (0.908 - 1.264)	0.035252035	0.055969457	0.52879656	1.036 (0.928 - 1.156)	-0.264984388	0.186553434	0.165795524	0.767 (0.532 - 1.106)	0.15643044	0.153439212	0.316119872	1.169 (0.866 - 1.580)	0.034025661	0.05441968	0.531809929	1.035 (0.930 - 1.151)	0.034025661	0.061497557	0.580068436	1.035 (0.917 - 1.167)	37.9191322	29	0.124145078	38.31113518	30	0.141923543	0.00479827	0.008763351	0.588198655	0.026798468	9.39E-05	TRUE	3.68E-132
Glaucoma	GCST90302830	26	0.026439285	0.047799028	0.580171402	1.027 (0.935 - 1.128)	-0.055203874	0.125149564	0.663086506	0.946 (0.740 - 1.209)	0.029508358	0.076715876	0.70050064	1.030 (0.886 - 1.197)	0.026729379	0.052574136	0.611163674	1.027 (0.927 - 1.139)	0.104125846	0.131065704	0.434407733	1.110 (0.858 - 1.435)	-0.00566611	0.119235634	0.962476161	0.994 (0.787 - 1.256)	0.026439285	0.051657385	0.608776956	1.027 (0.928 - 1.136)	0.026439285	0.051657385	0.608776956	1.027 (0.928 - 1.136)	20.89192666	24	0.645092348	21.40490515	25	0.669828805	0.006731474	0.009398544	0.480764026	0.021048864	5.26E-05	TRUE	8.55E-106
Glaucoma	GCST90302818	35	0.024653712	0.04493709	0.583261272	1.025 (0.939 - 1.119)	0.244813356	0.104762224	0.025665675	1.277 (1.040 - 1.569)	-0.002882893	0.068051855	0.966209175	0.997 (0.873 - 1.139)	0.026611185	0.045856876	0.561705864	1.027 (0.939 - 1.124)	-0.024476976	0.153287683	0.874078016	0.976 (0.723 - 1.318)	-0.017848407	0.146951213	0.904043249	0.982 (0.736 - 1.310)	0.024653712	0.044710814	0.581356902	1.025 (0.939 - 1.119)	0.024653712	0.04493709	0.583261272	1.025 (0.939 - 1.119)	28.94506439	33	0.669354042	34.34500971	34	0.451217207	-0.01252363	0.005389339	0.02644226	0.028755477	8.41E-05	TRUE	2.24E-143
Glaucoma	GCST90302805	26	-0.032007166	0.058693626	0.585529264	0.968 (0.863 - 1.087)	-0.030879744	0.170613238	0.857893112	0.970 (0.694 - 1.355)	-0.023356873	0.086314592	0.786697411	0.977 (0.825 - 1.157)	-0.032756238	0.061633762	0.595096014	0.968 (0.858 - 1.092)	-0.202511254	0.159082732	0.214731449	0.817 (0.598 - 1.115)	0.054935199	0.141053046	0.700230287	1.056 (0.801 - 1.393)	-0.032007166	0.060482539	0.596668938	0.968 (0.860 - 1.090)	-0.032007166	0.060482539	0.596668938	0.968 (0.860 - 1.090)	23.54295386	24	0.4879657	23.54300381	25	0.545887438	-5.61E-05	0.007943029	0.994419801	0.021341413	5.78E-05	TRUE	8.34E-107
Glaucoma	GCST90302747	28	0.032376074	0.059559992	0.58672529	1.033 (0.919 - 1.161)	0.100793513	0.193384407	0.606633233	1.106 (0.757 - 1.616)	0.075320821	0.077288488	0.329787862	1.078 (0.927 - 1.255)	0.033585927	0.054550106	0.538099471	1.034 (0.929 - 1.151)	0.266086905	0.156371159	0.100313246	1.305 (0.960 - 1.773)	0.2583173	0.151495025	0.099653486	1.295 (0.962 - 1.742)	0.032376074	0.053105645	0.542090974	1.033 (0.931 - 1.146)	0.032376074	0.059559992	0.58672529	1.033 (0.919 - 1.161)	33.78158007	26	0.140612325	33.96187437	27	0.167158492	-0.003617183	0.009710304	0.712532688	0.024969693	8.33E-05	TRUE	1.75E-123
Glaucoma	GCST90302786	21	-0.030247038	0.056014916	0.589209552	0.970 (0.869 - 1.083)	-0.030126327	0.160710114	0.853289253	0.970 (0.708 - 1.330)	-0.074682283	0.087619684	0.39402211	0.928 (0.782 - 1.102)	-0.03111649	0.064441656	0.629193029	0.969 (0.854 - 1.100)	-0.136779368	0.174893041	0.443332051	0.872 (0.619 - 1.229)	-0.174129636	0.150656426	0.261381719	0.840 (0.625 - 1.129)	-0.030247038	0.063394538	0.633274024	0.970 (0.857 - 1.099)	-0.030247038	0.063394538	0.633274024	0.970 (0.857 - 1.099)	15.61470111	19	0.682810413	15.61470178	20	0.7402214	-6.63E-06	0.008110004	0.99935634	0.017999804	3.84E-05	TRUE	2.96E-91
Glaucoma	GCST90302669	34	-0.021507032	0.03999547	0.590758835	0.979 (0.905 - 1.059)	-0.157592513	0.1727145	0.368357765	0.854 (0.609 - 1.198)	-0.024910462	0.068572665	0.716402446	0.975 (0.853 - 1.116)	-0.022102213	0.050997021	0.664722721	0.978 (0.885 - 1.081)	-0.005232458	0.144103285	0.971253566	0.995 (0.750 - 1.319)	-0.002235148	0.136757363	0.987058457	0.998 (0.763 - 1.304)	-0.021507032	0.050259681	0.668710682	0.979 (0.887 - 1.080)	-0.021507032	0.050259681	0.668710682	0.979 (0.887 - 1.080)	20.21932859	32	0.947347134	20.89758378	33	0.949460611	0.006763648	0.008212671	0.416284103	0.028438433	5.11E-05	TRUE	3.23E-145
Glaucoma	GCST90302717	32	-0.026375533	0.049050597	0.59076972	0.974 (0.885 - 1.072)	-0.159731231	0.153510056	0.306409125	0.852 (0.631 - 1.152)	-0.032438841	0.080331252	0.686349893	0.968 (0.827 - 1.133)	-0.027110607	0.055711484	0.626524031	0.973 (0.873 - 1.086)	-0.287728659	0.174768307	0.109795419	0.750 (0.532 - 1.056)	-0.274364654	0.182623723	0.143126029	0.760 (0.531 - 1.087)	-0.026375533	0.054707685	0.629722463	0.974 (0.875 - 1.084)	-0.026375533	0.054707685	0.629722463	0.974 (0.875 - 1.084)	24.05587434	30	0.769490666	24.9203207	31	0.77127076	0.007122597	0.007660716	0.359918891	0.02802377	6.10E-05	TRUE	7.56E-142
Glaucoma	GCST90302709	12	0.047095583	0.087663306	0.591106976	1.048 (0.883 - 1.245)	-0.190920446	0.208034145	0.380359041	0.826 (0.550 - 1.242)	-0.022740655	0.120837547	0.850726175	0.978 (0.771 - 1.239)	0.048886545	0.084414294	0.562503894	1.050 (0.890 - 1.239)	-0.06519073	0.164109345	0.698790109	0.937 (0.679 - 1.292)	-0.045145708	0.144421349	0.760433003	0.956 (0.720 - 1.269)	0.047095583	0.082663401	0.568862775	1.048 (0.891 - 1.233)	0.047095583	0.087663306	0.591106976	1.048 (0.883 - 1.245)	10.68784472	10	0.382349194	12.37091552	11	0.336418081	0.014861443	0.011842812	0.238052638	0.009635061	3.08E-05	TRUE	2.13E-48
Glaucoma	GCST90302803	20	0.033128834	0.062004579	0.593136361	1.034 (0.915 - 1.167)	-0.124091583	0.191089662	0.524287543	0.883 (0.607 - 1.285)	0.071652999	0.083148922	0.388828978	1.074 (0.913 - 1.264)	0.035561793	0.062736268	0.570818923	1.036 (0.916 - 1.172)	0.152097858	0.161105353	0.356975502	1.164 (0.849 - 1.597)	0.134040434	0.142214963	0.357757518	1.143 (0.865 - 1.511)	0.033128834	0.061396976	0.589483861	1.034 (0.916 - 1.166)	0.033128834	0.062004579	0.593136361	1.034 (0.915 - 1.167)	18.59512738	18	0.41714272	19.37792008	19	0.432844578	0.008343398	0.009584797	0.395497821	0.0169586	4.77E-05	TRUE	7.87E-85
Glaucoma	GCST90302778	23	-0.026898497	0.050348654	0.593172305	0.973 (0.882 - 1.074)	-0.213773276	0.140266282	0.142414301	0.808 (0.613 - 1.063)	-0.095463843	0.08083255	0.237599765	0.909 (0.776 - 1.065)	-0.027652796	0.058256623	0.635020681	0.973 (0.868 - 1.090)	-0.100517918	0.135639585	0.466490411	0.904 (0.693 - 1.180)	-0.104687298	0.123987648	0.407569578	0.901 (0.706 - 1.148)	-0.026898497	0.057424564	0.639488216	0.973 (0.870 - 1.089)	-0.026898497	0.057424564	0.639488216	0.973 (0.870 - 1.089)	14.77992695	21	0.833830322	16.91231248	22	0.768182929	0.011971627	0.008198234	0.15901618	0.019021136	4.16E-05	TRUE	2.75E-96
Glaucoma	GCST90302769	25	-0.024778164	0.048023393	0.605882143	0.976 (0.888 - 1.072)	0.093926484	0.158465534	0.559148484	1.098 (0.805 - 1.499)	-0.065781588	0.074981081	0.38031874	0.936 (0.808 - 1.085)	-0.025669901	0.055263828	0.642291462	0.975 (0.875 - 1.086)	-0.033142665	0.158689675	0.836326213	0.967 (0.709 - 1.320)	-0.056311979	0.139664308	0.69037412	0.945 (0.719 - 1.243)	-0.024778164	0.054235095	0.647767458	0.976 (0.877 - 1.085)	-0.024778164	0.054235095	0.647767458	0.976 (0.877 - 1.085)	18.18166536	23	0.747562139	18.81724812	24	0.76166426	-0.006891562	0.008644335	0.433468514	0.02141684	4.62E-05	TRUE	2.01E-108
Glaucoma	GCST90302649	26	-0.022956622	0.044733289	0.607819272	0.977 (0.895 - 1.067)	-0.049277033	0.136436328	0.721130567	0.952 (0.729 - 1.244)	0.037237856	0.077742056	0.631944012	1.038 (0.891 - 1.209)	-0.023386983	0.056275285	0.677716071	0.977 (0.875 - 1.091)	0.065857284	0.132170869	0.62264645	1.068 (0.824 - 1.384)	0.065857284	0.123417984	0.598323042	1.068 (0.839 - 1.360)	-0.022956622	0.055482133	0.679045465	0.977 (0.877 - 1.090)	-0.022956622	0.055482133	0.679045465	0.977 (0.877 - 1.090)	16.20698234	24	0.880460428	16.25157149	25	0.907130683	0.00150522	0.007128289	0.834544055	0.021301513	3.98E-05	TRUE	1.53E-108
Glaucoma	GCST90302845	33	0.026267753	0.051397816	0.60930379	1.027 (0.928 - 1.135)	-0.127189789	0.131520145	0.340991401	0.881 (0.680 - 1.140)	0.006635799	0.075783489	0.930224336	1.007 (0.868 - 1.168)	0.026619503	0.054975103	0.62823673	1.027 (0.922 - 1.144)	0.033261996	0.157119419	0.833684578	1.034 (0.760 - 1.407)	-0.039614072	0.144201229	0.785301976	0.961 (0.725 - 1.275)	0.026267753	0.053889116	0.625945992	1.027 (0.924 - 1.141)	0.026267753	0.053889116	0.625945992	1.027 (0.924 - 1.141)	27.47356408	31	0.648192138	29.10966358	32	0.613589044	0.008293029	0.006483483	0.210353568	0.028175024	7.12E-05	TRUE	1.44E-141
Glaucoma	GCST90302660	28	0.02359714	0.046397677	0.611043491	1.024 (0.935 - 1.121)	-0.148820565	0.116625852	0.213219426	0.862 (0.686 - 1.083)	-0.012555616	0.069066766	0.855747891	0.988 (0.862 - 1.131)	0.025357441	0.051037751	0.619304024	1.026 (0.928 - 1.134)	-0.12804884	0.156176623	0.419453885	0.880 (0.648 - 1.195)	-0.173555505	0.126368535	0.180923624	0.841 (0.656 - 1.077)	0.02359714	0.04964449	0.634557171	1.024 (0.929 - 1.129)	0.02359714	0.04964449	0.634557171	1.024 (0.929 - 1.129)	20.91453416	26	0.74636204	23.58381917	27	0.653287887	0.011152421	0.006826085	0.114354564	0.023354662	5.78E-05	TRUE	2.04E-117
Glaucoma	GCST90302650	26	-0.030327872	0.060136925	0.614040989	0.970 (0.862 - 1.091)	-0.271918408	0.172961938	0.129012394	0.762 (0.543 - 1.069)	-0.004954673	0.08619863	0.954163066	0.995 (0.840 - 1.178)	-0.03172095	0.061449719	0.605707858	0.969 (0.859 - 1.093)	0.006143934	0.178727924	0.972850401	1.006 (0.709 - 1.428)	0.010158557	0.165652839	0.951588516	1.010 (0.730 - 1.398)	-0.030327872	0.059967998	0.613043201	0.970 (0.863 - 1.091)	-0.030327872	0.060136925	0.614040989	0.970 (0.862 - 1.091)	22.92346601	24	0.524319889	25.14104641	25	0.454491571	0.012784844	0.008585305	0.149471194	0.022906611	6.16E-05	TRUE	1.16E-114
Glaucoma	GCST90302659	24	-0.032901326	0.067283162	0.624843174	0.968 (0.848 - 1.104)	-0.103821443	0.173718215	0.556180716	0.901 (0.641 - 1.267)	-0.056839428	0.093847775	0.544743491	0.945 (0.786 - 1.136)	-0.034050853	0.061992977	0.582820503	0.967 (0.856 - 1.091)	-0.216262678	0.199634817	0.289905421	0.806 (0.545 - 1.191)	-0.25970064	0.190191527	0.185312634	0.771 (0.531 - 1.120)	-0.032901326	0.060365654	0.585730224	0.968 (0.860 - 1.089)	-0.032901326	0.067283162	0.624843174	0.968 (0.848 - 1.104)	28.31930252	22	0.165339155	28.57332666	23	0.194874747	0.004086335	0.009198699	0.661215575	0.020742291	7.00E-05	TRUE	1.58E-102
Glaucoma	GCST90302757	32	-0.020462603	0.042060742	0.626611823	0.980 (0.902 - 1.064)	-0.182085883	0.134894901	0.187166709	0.834 (0.640 - 1.086)	-0.048840521	0.071302485	0.493358801	0.952 (0.828 - 1.095)	-0.021170007	0.051439381	0.680667442	0.979 (0.885 - 1.083)	0.068592578	0.153559306	0.658207851	1.071 (0.793 - 1.447)	0.024346126	0.151940902	0.873736171	1.025 (0.761 - 1.380)	-0.020462603	0.050584532	0.685828216	0.980 (0.887 - 1.082)	-0.020462603	0.050584532	0.685828216	0.980 (0.887 - 1.082)	19.762417	30	0.922581192	21.43285776	31	0.900020187	0.008688317	0.006722335	0.206066203	0.026421074	5.24E-05	TRUE	2.77E-134
Glaucoma	GCST90302820	26	-0.027892947	0.057987451	0.630504442	0.972 (0.868 - 1.090)	-0.151538542	0.143977734	0.303046088	0.859 (0.648 - 1.140)	0.005469781	0.085766885	0.949149405	1.005 (0.850 - 1.190)	-0.029163776	0.061078939	0.633022641	0.971 (0.862 - 1.095)	0.03105894	0.170120909	0.856608021	1.032 (0.739 - 1.440)	0.02340743	0.158924687	0.884087437	1.024 (0.750 - 1.398)	-0.027892947	0.059855335	0.641211177	0.972 (0.865 - 1.094)	-0.027892947	0.059855335	0.641211177	0.972 (0.865 - 1.094)	22.57241229	24	0.545141844	23.46401422	25	0.550487597	0.007470963	0.007912088	0.354453176	0.022399059	5.75E-05	TRUE	2.09E-112
Glaucoma	GCST90302850	25	0.025133206	0.053188085	0.636545308	1.025 (0.924 - 1.138)	-0.119654104	0.176737352	0.505148452	0.887 (0.627 - 1.255)	0.084869251	0.085476848	0.320762746	1.089 (0.921 - 1.287)	0.025982458	0.060856574	0.669418816	1.026 (0.911 - 1.156)	0.150564748	0.173582203	0.39431454	1.162 (0.827 - 1.634)	0.16291929	0.152213921	0.295116936	1.177 (0.873 - 1.586)	0.025133206	0.059826163	0.674409533	1.025 (0.912 - 1.153)	0.025133206	0.059826163	0.674409533	1.025 (0.912 - 1.153)	18.21159792	23	0.745912724	18.9695769	24	0.753610137	0.008208769	0.009428649	0.392958224	0.021055421	4.65E-05	TRUE	1.76E-106
Glaucoma	GCST90302783	22	0.02008408	0.043062185	0.640931257	1.020 (0.938 - 1.110)	0.078542399	0.149607087	0.605360827	1.082 (0.807 - 1.450)	0.050069271	0.081890123	0.540921466	1.051 (0.895 - 1.234)	0.02062858	0.058403391	0.723932062	1.021 (0.910 - 1.145)	0.085489181	0.147142327	0.567426665	1.089 (0.816 - 1.453)	0.096074618	0.138661725	0.495982635	1.101 (0.839 - 1.445)	0.02008408	0.057638453	0.727502763	1.020 (0.911 - 1.142)	0.02008408	0.057638453	0.727502763	1.020 (0.911 - 1.142)	11.54230237	20	0.930929601	11.72159718	21	0.946830511	-0.003832222	0.009050379	0.676498716	0.018004484	2.87E-05	TRUE	1.90E-92
Glaucoma	GCST90302779	28	-0.026751485	0.057379483	0.641057759	0.974 (0.870 - 1.089)	0.07571823	0.176470912	0.671407317	1.079 (0.763 - 1.524)	-0.006123397	0.07822676	0.937607293	0.994 (0.853 - 1.159)	-0.027880768	0.053312522	0.600996198	0.973 (0.876 - 1.080)	-0.09749233	0.148931591	0.518255979	0.907 (0.677 - 1.215)	-0.021205166	0.144151305	0.884143256	0.979 (0.738 - 1.299)	-0.026751485	0.051916201	0.606355966	0.974 (0.879 - 1.078)	-0.026751485	0.057379483	0.641057759	0.974 (0.870 - 1.089)	32.50883195	26	0.176829225	32.98156139	27	0.19767917	-0.005751389	0.009353634	0.543976565	0.024060771	8.07E-05	TRUE	6.00E-119
Glaucoma	GCST90302680	23	-0.023967275	0.052561647	0.648401415	0.976 (0.881 - 1.082)	-0.160119425	0.121070873	0.200216232	0.852 (0.672 - 1.080)	-0.082384982	0.080919213	0.308623789	0.921 (0.786 - 1.079)	-0.024294195	0.058628604	0.678599904	0.976 (0.870 - 1.095)	-0.083361148	0.156813602	0.600334483	0.920 (0.677 - 1.251)	-0.14194518	0.11335098	0.223623827	0.868 (0.695 - 1.084)	-0.023967275	0.057543376	0.677038335	0.976 (0.872 - 1.093)	-0.023967275	0.057543376	0.677038335	0.976 (0.872 - 1.093)	16.72196107	21	0.727816498	18.35565674	22	0.684705497	0.008807479	0.006890742	0.215140308	0.018865391	4.50E-05	TRUE	4.22E-95
Glaucoma	GCST90302777	30	-0.01985072	0.044570139	0.65604401	0.980 (0.898 - 1.070)	-0.121196841	0.135381804	0.378299833	0.886 (0.679 - 1.155)	-0.0667837	0.069050109	0.333455395	0.935 (0.817 - 1.071)	-0.019889609	0.051070412	0.696939859	0.980 (0.887 - 1.084)	-0.079211102	0.130059599	0.547241825	0.924 (0.716 - 1.192)	-0.072337449	0.112286332	0.524493946	0.930 (0.746 - 1.159)	-0.01985072	0.050255836	0.692847815	0.980 (0.888 - 1.082)	-0.01985072	0.050255836	0.692847815	0.980 (0.888 - 1.082)	22.15939402	28	0.773858787	22.80935332	29	0.785194899	0.006106378	0.007574266	0.426921804	0.026902257	5.57E-05	TRUE	1.82E-136
Glaucoma	GCST90302813	23	-0.020918961	0.047251556	0.65797206	0.979 (0.893 - 1.074)	0.004439844	0.102458678	0.965845459	1.004 (0.822 - 1.228)	0.048154912	0.077893943	0.536436099	1.049 (0.901 - 1.222)	-0.021437253	0.055802613	0.700858258	0.979 (0.877 - 1.092)	0.031384679	0.115668733	0.788665102	1.032 (0.823 - 1.294)	0.041474175	0.095349394	0.66782095	1.042 (0.865 - 1.257)	-0.020918961	0.05486907	0.703016011	0.979 (0.879 - 1.090)	-0.020918961	0.05486907	0.703016011	0.979 (0.879 - 1.090)	16.22958512	21	0.756615932	16.31547463	22	0.799926072	-0.001847373	0.006303539	0.772345746	0.018346039	3.99E-05	TRUE	6.53E-93
Glaucoma	GCST90302695	36	0.020613903	0.047554217	0.664664546	1.021 (0.930 - 1.121)	0.161150776	0.15019805	0.290862598	1.175 (0.875 - 1.577)	0.061173026	0.070036082	0.382417764	1.063 (0.927 - 1.220)	0.021100765	0.049595575	0.670503848	1.021 (0.927 - 1.126)	0.061255768	0.140341935	0.665172838	1.063 (0.807 - 1.400)	0.090863754	0.11699522	0.442585607	1.095 (0.871 - 1.377)	0.020613903	0.048597121	0.671434901	1.021 (0.928 - 1.123)	0.020613903	0.048597121	0.671434901	1.021 (0.928 - 1.123)	32.53604344	34	0.53938969	33.51390431	35	0.539878701	-0.006735358	0.006811177	0.329713009	0.031863745	8.17E-05	TRUE	3.94E-160
Glaucoma	GCST90302844	47	0.017353517	0.040157728	0.66564406	1.018 (0.940 - 1.101)	-0.0018522	0.105940808	0.986128303	0.998 (0.811 - 1.228)	0.149610314	0.060992961	0.014170533	1.161 (1.031 - 1.309)	0.017914708	0.039445429	0.649710539	1.018 (0.942 - 1.100)	0.238140031	0.148849446	0.116473688	1.269 (0.948 - 1.699)	0.191665565	0.083514956	0.026345257	1.211 (1.028 - 1.427)	0.017353517	0.038588966	0.652925658	1.018 (0.943 - 1.097)	0.017353517	0.040157728	0.66564406	1.018 (0.940 - 1.101)	49.77350639	45	0.289053002	49.81610988	46	0.324026648	0.001118192	0.005697528	0.845291028	0.047391526	0.00012135	TRUE	7.66E-240
Glaucoma	GCST90302671	21	0.02382446	0.055608612	0.668337274	1.024 (0.918 - 1.142)	0.042774801	0.12783606	0.741587331	1.044 (0.812 - 1.341)	0.104901286	0.088237106	0.234496012	1.111 (0.934 - 1.320)	0.025006751	0.063203445	0.692359646	1.025 (0.906 - 1.161)	0.117835374	0.169624708	0.495245916	1.125 (0.807 - 1.569)	0.147938723	0.125735936	0.253176537	1.159 (0.906 - 1.483)	0.02382446	0.062009441	0.700825047	1.024 (0.907 - 1.156)	0.02382446	0.062009441	0.700825047	1.024 (0.907 - 1.156)	16.05542705	19	0.653576678	16.08416344	20	0.711389349	-0.001169386	0.006898295	0.867180971	0.017413117	3.94E-05	TRUE	4.58E-88
Glaucoma	GCST90302720	27	0.021960464	0.05264178	0.67655556	1.022 (0.922 - 1.133)	0.032181014	0.156198417	0.838438801	1.033 (0.760 - 1.403)	0.005846486	0.078106092	0.940331559	1.006 (0.863 - 1.172)	0.022747987	0.056549506	0.687487706	1.023 (0.916 - 1.143)	-0.154150934	0.168366516	0.368307821	0.857 (0.616 - 1.192)	0.033259712	0.158202237	0.835122803	1.034 (0.758 - 1.410)	0.021960464	0.055399696	0.691809641	1.022 (0.917 - 1.139)	0.021960464	0.055399696	0.691809641	1.022 (0.917 - 1.139)	23.47086541	25	0.550088449	23.475763	26	0.605914297	-0.000592578	0.008467486	0.944764203	0.022657859	5.73E-05	TRUE	8.77E-114
Glaucoma	GCST90302780	47	0.013892814	0.034148044	0.684124997	1.014 (0.948 - 1.084)	-0.018014642	0.085301558	0.833694287	0.982 (0.831 - 1.161)	0.003568259	0.067630589	0.957922323	1.004 (0.879 - 1.146)	0.014283865	0.041704198	0.731971448	1.014 (0.935 - 1.101)	0.066272916	0.123192162	0.593195544	1.069 (0.839 - 1.360)	0.025069316	0.081441072	0.759607644	1.025 (0.874 - 1.203)	0.013892814	0.041073104	0.7351778	1.014 (0.936 - 1.099)	0.013892814	0.041073104	0.7351778	1.014 (0.936 - 1.099)	31.61399613	45	0.934407742	31.79614337	46	0.944857336	0.001923815	0.004507669	0.671569389	0.038402226	7.74E-05	TRUE	9.16E-196
Glaucoma	GCST90302833	18	-0.031846079	0.080960396	0.694058193	0.969 (0.827 - 1.135)	0.050912377	0.211484928	0.812816085	1.052 (0.695 - 1.593)	0.041642635	0.101790133	0.682464171	1.043 (0.854 - 1.273)	-0.031655403	0.074730502	0.67186183	0.969 (0.837 - 1.122)	0.185594909	0.211363015	0.392138631	1.204 (0.796 - 1.822)	0.203203193	0.180199642	0.275130007	1.225 (0.861 - 1.744)	-0.031846079	0.072541743	0.660659001	0.969 (0.840 - 1.117)	-0.031846079	0.080960396	0.694058193	0.969 (0.827 - 1.135)	20.93788555	16	0.180910572	21.17474563	17	0.218571252	-0.004556869	0.010710925	0.676182191	0.014830496	5.18E-05	TRUE	2.17E-73
Glaucoma	GCST90302697	42	-0.016307096	0.042473019	0.701022826	0.984 (0.905 - 1.069)	-0.051022042	0.133616657	0.704590893	0.950 (0.731 - 1.235)	0.004167309	0.065832454	0.949526223	1.004 (0.883 - 1.142)	-0.016685098	0.048137476	0.728881714	0.983 (0.895 - 1.081)	0.040773697	0.13850732	0.769953365	1.042 (0.794 - 1.366)	0.0274125	0.115200927	0.813102115	1.028 (0.820 - 1.288)	-0.016307096	0.047377524	0.730699811	0.984 (0.897 - 1.080)	-0.016307096	0.047377524	0.730699811	0.984 (0.897 - 1.080)	32.87354904	40	0.780508708	32.95075734	41	0.810518658	0.001664979	0.005992067	0.782548118	0.035232512	8.02E-05	TRUE	2.44E-178
Glaucoma	GCST90302677	44	-0.014092848	0.037741981	0.708850915	0.986 (0.916 - 1.062)	-0.112024083	0.120099116	0.356273518	0.894 (0.707 - 1.131)	0.007023079	0.059240323	0.905630031	1.007 (0.897 - 1.131)	-0.014345907	0.044349478	0.746336225	0.986 (0.904 - 1.075)	-0.026343302	0.134968853	0.846170908	0.974 (0.748 - 1.269)	-0.053918015	0.1216475	0.659820299	0.948 (0.747 - 1.203)	-0.014092848	0.043693068	0.747042157	0.986 (0.905 - 1.074)	-0.014092848	0.043693068	0.747042157	0.986 (0.905 - 1.074)	31.31797324	42	0.886419745	32.08431335	43	0.888964429	0.00491785	0.005617777	0.386330693	0.038682354	7.81E-05	TRUE	3.33E-197
Glaucoma	GCST90302766	52	0.015270659	0.043010003	0.722552884	1.015 (0.933 - 1.105)	0.131336506	0.107236016	0.226411156	1.140 (0.924 - 1.407)	0.095742593	0.065871164	0.146089801	1.100 (0.967 - 1.252)	0.015540757	0.04271955	0.71601813	1.016 (0.934 - 1.104)	0.134683171	0.16578257	0.420333375	1.144 (0.827 - 1.583)	0.168575679	0.09658881	0.086956908	1.184 (0.979 - 1.430)	0.015270659	0.04164865	0.713876865	1.015 (0.936 - 1.102)	0.015270659	0.043010003	0.722552884	1.015 (0.933 - 1.105)	52.91331877	50	0.362317332	54.38852318	51	0.346763648	-0.005861557	0.004964601	0.243319937	0.046647027	0.000132279	TRUE	1.07E-234
Glaucoma	GCST90302751	34	-0.02024284	0.057064435	0.722786978	0.980 (0.876 - 1.096)	-0.00476475	0.178349994	0.978852384	0.995 (0.702 - 1.412)	0.018617993	0.081381554	0.819044486	1.019 (0.869 - 1.195)	-0.021085295	0.052677876	0.688958765	0.979 (0.883 - 1.086)	-0.382356823	0.203479052	0.069087474	0.682 (0.458 - 1.017)	0.147716529	0.188490052	0.438814784	1.159 (0.801 - 1.677)	-0.02024284	0.05127826	0.693016653	0.980 (0.886 - 1.084)	-0.02024284	0.057064435	0.722786978	0.980 (0.876 - 1.096)	40.85678109	32	0.135554035	40.86753197	33	0.16321499	-0.000756253	0.008241424	0.927458855	0.030971059	9.95E-05	TRUE	1.12E-153
Glaucoma	GCST90302754	22	-0.023630166	0.066741301	0.723296831	0.977 (0.857 - 1.113)	-0.039185931	0.263075897	0.883082457	0.962 (0.574 - 1.610)	-0.025268747	0.086321305	0.76972932	0.975 (0.823 - 1.155)	-0.024031492	0.060848877	0.692889155	0.976 (0.866 - 1.100)	-0.190154755	0.168780501	0.272605097	0.827 (0.594 - 1.151)	-0.159789925	0.160186885	0.329867395	0.852 (0.623 - 1.167)	-0.023630166	0.059378905	0.690662937	0.977 (0.869 - 1.097)	-0.023630166	0.066741301	0.723296831	0.977 (0.857 - 1.113)	26.52545576	20	0.149150488	26.53042896	21	0.186941479	0.000813464	0.013284244	0.95177966	0.020702729	6.48E-05	TRUE	8.53E-103
Glaucoma	GCST90302728	32	0.012966608	0.039070538	0.739982243	1.013 (0.938 - 1.094)	0.073684424	0.100946249	0.471090283	1.076 (0.883 - 1.312)	0.016709316	0.0695873	0.810237075	1.017 (0.887 - 1.165)	0.013150481	0.050827018	0.795843466	1.013 (0.917 - 1.119)	-0.028423348	0.138477383	0.838713797	0.972 (0.741 - 1.275)	-0.034526565	0.11507591	0.766154778	0.966 (0.771 - 1.210)	0.012966608	0.050107797	0.79580943	1.013 (0.918 - 1.118)	0.012966608	0.050107797	0.79580943	1.013 (0.918 - 1.118)	18.36725728	30	0.952279218	18.84733064	31	0.957403274	-0.004155346	0.005997267	0.493718388	0.026270163	4.59E-05	TRUE	2.92E-134
Glaucoma	GCST90302763	28	0.017526403	0.054409143	0.747359981	1.018 (0.915 - 1.132)	-0.206101531	0.123141166	0.106179881	0.814 (0.639 - 1.036)	0.030968685	0.08041097	0.70014103	1.031 (0.881 - 1.208)	0.018399239	0.055655581	0.740953384	1.019 (0.913 - 1.136)	0.068935396	0.207696611	0.74252431	1.071 (0.713 - 1.610)	-0.15808058	0.137750875	0.261207841	0.854 (0.652 - 1.118)	0.017526403	0.054144049	0.746165532	1.018 (0.915 - 1.132)	0.017526403	0.054409143	0.747359981	1.018 (0.915 - 1.132)	23.17668058	26	0.622933402	27.26503592	27	0.449567556	0.012309266	0.006087765	0.053582253	0.024457949	6.64E-05	TRUE	2.28E-122
Glaucoma	GCST90302764	27	-0.020353994	0.064315403	0.751644636	0.980 (0.864 - 1.111)	0.188506465	0.166936954	0.269529476	1.207 (0.870 - 1.675)	-0.062044077	0.091990579	0.500018136	0.940 (0.785 - 1.126)	-0.02139368	0.065686105	0.744654626	0.979 (0.861 - 1.113)	-0.097565271	0.193976644	0.619216649	0.907 (0.620 - 1.327)	-0.174339584	0.194482261	0.378248929	0.840 (0.574 - 1.230)	-0.020353994	0.064054986	0.750668402	0.980 (0.864 - 1.111)	-0.020353994	0.064315403	0.751644636	0.980 (0.864 - 1.111)	24.37624382	25	0.497728319	26.21183672	26	0.451508941	-0.011125868	0.008211939	0.187586041	0.021964318	6.38E-05	TRUE	1.72E-109
Glaucoma	GCST90302707	24	0.015354609	0.049236658	0.755152096	1.015 (0.922 - 1.118)	0.169651069	0.168861523	0.325976133	1.185 (0.851 - 1.650)	0.053604839	0.080290297	0.504364809	1.055 (0.901 - 1.235)	0.01582402	0.060156418	0.792513647	1.016 (0.903 - 1.143)	0.07078744	0.170121251	0.681193982	1.073 (0.769 - 1.498)	0.126810089	0.156623291	0.426438711	1.135 (0.835 - 1.543)	0.015354609	0.059222482	0.795426977	1.015 (0.904 - 1.140)	0.015354609	0.059222482	0.795426977	1.015 (0.904 - 1.140)	14.94557419	22	0.864563065	15.89760689	23	0.859616859	-0.007375451	0.00755897	0.339810062	0.020253839	3.87E-05	TRUE	4.01E-103
Glaucoma	GCST90302701	34	-0.015084355	0.049174827	0.759034025	0.985 (0.895 - 1.085)	0.030592572	0.109699652	0.782134564	1.031 (0.832 - 1.278)	-0.105862062	0.072834787	0.146097552	0.900 (0.780 - 1.038)	-0.015718105	0.050326242	0.754794131	0.984 (0.892 - 1.086)	-0.188512689	0.153659441	0.228570989	0.828 (0.613 - 1.119)	-0.171327726	0.144774232	0.245100725	0.843 (0.634 - 1.119)	-0.015084355	0.049380468	0.760006618	0.985 (0.894 - 1.085)	-0.015084355	0.049380468	0.760006618	0.985 (0.894 - 1.085)	32.50397722	32	0.441954247	32.72572054	33	0.480707343	-0.002764776	0.005917359	0.643500368	0.031132628	7.96E-05	TRUE	1.90E-156
Glaucoma	GCST90302811	31	-0.013458948	0.045695864	0.76835051	0.987 (0.902 - 1.079)	-0.089392178	0.153047153	0.563680961	0.914 (0.677 - 1.234)	0.001903927	0.075761888	0.979950946	1.002 (0.864 - 1.162)	-0.013833341	0.05535448	0.802661105	0.986 (0.885 - 1.099)	-0.035719147	0.149120698	0.812322279	0.965 (0.720 - 1.292)	-0.020375405	0.135682648	0.881635942	0.980 (0.751 - 1.278)	-0.013458948	0.054611329	0.805334102	0.987 (0.886 - 1.098)	-0.013458948	0.054611329	0.805334102	0.987 (0.886 - 1.098)	20.72229158	29	0.869064539	21.00436417	30	0.887751363	0.004342362	0.008176089	0.599390518	0.026427945	5.11E-05	TRUE	1.80E-134
Glaucoma	GCST90302693	25	0.018377303	0.063969282	0.773895446	1.019 (0.899 - 1.155)	0.085267165	0.208767532	0.686734826	1.089 (0.723 - 1.640)	-0.001203045	0.088592147	0.98916539	0.999 (0.840 - 1.188)	0.019189187	0.063804554	0.763605526	1.019 (0.900 - 1.155)	-0.055508097	0.186671706	0.768752762	0.946 (0.656 - 1.364)	-0.03584791	0.168337394	0.833162318	0.965 (0.694 - 1.342)	0.018377303	0.062433098	0.76848899	1.019 (0.901 - 1.151)	0.018377303	0.063969282	0.773895446	1.019 (0.899 - 1.155)	25.07159069	23	0.34660468	25.19558349	24	0.395195398	-0.003172297	0.009405951	0.738975651	0.021357986	6.13E-05	TRUE	1.51E-106
Glaucoma	GCST90302750	35	0.014263419	0.051525765	0.781917472	1.014 (0.917 - 1.122)	0.191854164	0.154869937	0.224156007	1.211 (0.894 - 1.641)	0.027979294	0.072410877	0.699203195	1.028 (0.892 - 1.185)	0.014580728	0.049326527	0.767538564	1.015 (0.921 - 1.118)	0.253692369	0.169350419	0.143352538	1.289 (0.925 - 1.796)	0.224516904	0.141441229	0.121690773	1.252 (0.949 - 1.652)	0.014263419	0.04814711	0.767041736	1.014 (0.923 - 1.115)	0.014263419	0.051525765	0.781917472	1.014 (0.917 - 1.122)	37.27206877	33	0.278914979	38.93923062	34	0.257128144	-0.009114534	0.007502057	0.23301146	0.031945281	9.47E-05	TRUE	2.70E-159
Glaucoma	GCST90302841	37	-0.010947536	0.040727926	0.788086064	0.989 (0.913 - 1.071)	-0.147589258	0.143638522	0.311231934	0.863 (0.651 - 1.143)	0.018688593	0.065789067	0.776357981	1.019 (0.896 - 1.159)	-0.011079323	0.047435698	0.815322633	0.989 (0.901 - 1.085)	0.028303136	0.143243545	0.844479248	1.029 (0.777 - 1.362)	0.034287052	0.129996858	0.793474267	1.035 (0.802 - 1.335)	-0.010947536	0.046609352	0.814303019	0.989 (0.903 - 1.084)	-0.010947536	0.046609352	0.814303019	0.989 (0.903 - 1.084)	26.47641179	35	0.849462047	27.48786205	36	0.844945451	0.007102973	0.007062653	0.321458378	0.032469834	6.68E-05	TRUE	5.49E-165
Glaucoma	GCST90302715	42	0.013616826	0.051396785	0.791059254	1.014 (0.917 - 1.121)	-0.004013441	0.15459902	0.979418068	0.996 (0.736 - 1.349)	-0.010903736	0.068670864	0.873840185	0.989 (0.865 - 1.132)	0.01419833	0.046367089	0.759440438	1.014 (0.926 - 1.111)	-0.308912758	0.182294866	0.097739604	0.734 (0.514 - 1.050)	0.228412022	0.138913717	0.107767192	1.257 (0.957 - 1.650)	0.013616826	0.045169649	0.763064021	1.014 (0.928 - 1.108)	0.013616826	0.051396785	0.791059254	1.014 (0.917 - 1.121)	53.06438598	40	0.080879694	53.08384156	41	0.097807028	0.000887932	0.007332115	0.904216715	0.038434412	0.000129008	TRUE	9.56E-191
Glaucoma	GCST90302807	37	-0.012663628	0.048087984	0.792286314	0.987 (0.899 - 1.085)	-0.102045855	0.140896177	0.473718284	0.903 (0.685 - 1.190)	-0.047354608	0.066299805	0.475072862	0.954 (0.838 - 1.086)	-0.013302093	0.045165492	0.768361392	0.987 (0.903 - 1.078)	-0.127046898	0.149976551	0.402529452	0.881 (0.656 - 1.182)	-0.164832822	0.133024337	0.223319962	0.848 (0.653 - 1.101)	-0.012663628	0.043960435	0.773294104	0.987 (0.906 - 1.076)	-0.012663628	0.048087984	0.792286314	0.987 (0.899 - 1.085)	42.5230863	35	0.178720765	43.0776176	36	0.194226056	0.004592317	0.006797468	0.503739114	0.030912721	0.000104713	TRUE	6.64E-153
Glaucoma	GCST90302796	29	-0.013457728	0.051109819	0.792311621	0.987 (0.893 - 1.091)	-0.059643521	0.133507762	0.658624268	0.942 (0.725 - 1.224)	-0.009870124	0.072514473	0.891732369	0.990 (0.859 - 1.141)	-0.014154862	0.050914254	0.781001813	0.986 (0.892 - 1.089)	-0.156264919	0.150165203	0.306954601	0.855 (0.637 - 1.148)	0.114934249	0.141257814	0.422711749	1.122 (0.850 - 1.480)	-0.013457728	0.049510416	0.785763421	0.987 (0.895 - 1.087)	-0.013457728	0.051109819	0.792311621	0.987 (0.893 - 1.091)	29.68326076	27	0.328571792	29.83826443	28	0.370990693	0.00281764	0.007503924	0.710230774	0.024052465	7.26E-05	TRUE	1.22E-119
Glaucoma	GCST90302773	23	-0.014475309	0.055138317	0.792915005	0.986 (0.885 - 1.098)	-0.064759625	0.12140739	0.599352201	0.937 (0.739 - 1.189)	-0.043076677	0.081245354	0.595969936	0.958 (0.817 - 1.123)	-0.015126818	0.055628724	0.785679996	0.985 (0.883 - 1.098)	-0.15681528	0.177809729	0.387350645	0.855 (0.603 - 1.211)	-0.149948279	0.154233313	0.341511383	0.861 (0.636 - 1.165)	-0.014475309	0.054316278	0.789853865	0.986 (0.886 - 1.096)	-0.014475309	0.055138317	0.792915005	0.986 (0.885 - 1.098)	22.43779768	21	0.374669129	22.6709481	22	0.420504679	0.003784691	0.008102011	0.64521748	0.019578364	5.52E-05	TRUE	8.23E-98
Glaucoma	GCST90302692	32	0.01379282	0.053086125	0.795002871	1.014 (0.914 - 1.125)	-0.02275504	0.135944458	0.868190488	0.978 (0.749 - 1.276)	0.11672709	0.078410351	0.136574445	1.124 (0.964 - 1.311)	0.014231772	0.05332958	0.789573481	1.014 (0.914 - 1.126)	0.22346929	0.173630241	0.207607429	1.250 (0.890 - 1.757)	0.213063472	0.170654142	0.221191322	1.237 (0.886 - 1.729)	0.01379282	0.052074513	0.791111922	1.014 (0.916 - 1.123)	0.01379282	0.053086125	0.795002871	1.014 (0.914 - 1.125)	32.12430332	30	0.361768835	32.21612583	31	0.406329886	0.001891921	0.006460774	0.771666609	0.026368729	7.83E-05	TRUE	2.67E-131
Glaucoma	GCST90302827	49	0.01093993	0.042110157	0.795023347	1.011 (0.931 - 1.098)	-0.055073664	0.091806343	0.551461272	0.946 (0.791 - 1.133)	-0.012071948	0.061326941	0.843948239	0.988 (0.876 - 1.114)	0.011223924	0.040743368	0.782948613	1.011 (0.934 - 1.095)	-0.150699435	0.125679246	0.236383006	0.860 (0.672 - 1.100)	-0.073704537	0.10809087	0.498594732	0.929 (0.752 - 1.148)	0.01093993	0.039893741	0.783910397	1.011 (0.935 - 1.093)	0.01093993	0.042110157	0.795023347	1.011 (0.931 - 1.098)	52.7454648	47	0.26167226	53.48172752	48	0.271932391	0.004176203	0.005155952	0.422035429	0.044743997	0.000129936	TRUE	1.32E-224
Glaucoma	GCST90302713	30	0.013732408	0.05327915	0.796604092	1.014 (0.913 - 1.125)	0.112667813	0.138841289	0.42393139	1.119 (0.853 - 1.469)	0.029133173	0.078054481	0.708968694	1.030 (0.884 - 1.200)	0.014269266	0.054014872	0.791646678	1.014 (0.912 - 1.128)	0.14055321	0.159434204	0.385255311	1.151 (0.842 - 1.573)	0.150280863	0.133510401	0.269559509	1.162 (0.895 - 1.510)	0.013732408	0.052943141	0.795341818	1.014 (0.914 - 1.125)	0.013732408	0.05327915	0.796604092	1.014 (0.913 - 1.125)	28.7562423	28	0.424968359	29.36927097	29	0.445962137	-0.005283449	0.006838552	0.446233598	0.027294609	7.14E-05	TRUE	7.15E-137
Glaucoma	GCST90302770	27	0.012886704	0.050131837	0.797135317	1.013 (0.918 - 1.118)	0.049124991	0.162379751	0.764749761	1.050 (0.764 - 1.444)	0.032438967	0.077555146	0.675749944	1.033 (0.887 - 1.203)	0.013305056	0.056572164	0.814063345	1.013 (0.907 - 1.132)	0.055998258	0.14418662	0.700901665	1.058 (0.797 - 1.403)	0.035422347	0.132018189	0.790574935	1.036 (0.800 - 1.342)	0.012886704	0.055597084	0.816703135	1.013 (0.908 - 1.130)	0.012886704	0.055597084	0.816703135	1.013 (0.908 - 1.130)	21.08317101	25	0.687962904	21.13958986	26	0.734722992	-0.002016201	0.00848832	0.814184167	0.022776857	5.14E-05	TRUE	4.89E-115
Glaucoma	GCST90302741	24	-0.017979423	0.071387271	0.801151173	0.982 (0.854 - 1.130)	0.053030284	0.203372971	0.796707588	1.054 (0.708 - 1.571)	-0.007204832	0.092143133	0.937675532	0.993 (0.829 - 1.189)	-0.01888395	0.066328816	0.775872423	0.981 (0.862 - 1.118)	0.022085227	0.186410633	0.906719	1.022 (0.709 - 1.473)	-0.038230949	0.160553867	0.813897302	0.962 (0.703 - 1.318)	-0.017979423	0.064666861	0.780988192	0.982 (0.865 - 1.115)	-0.017979423	0.071387271	0.801151173	0.982 (0.854 - 1.130)	27.85188991	22	0.180641781	28.02888627	23	0.214691251	-0.003953064	0.010572255	0.71205118	0.020571728	6.82E-05	TRUE	8.43E-102
Glaucoma	GCST90302795	31	0.01065623	0.046752523	0.819701863	1.011 (0.922 - 1.108)	-0.090954213	0.119687632	0.453430465	0.913 (0.722 - 1.154)	0.076926095	0.072118397	0.286123606	1.080 (0.938 - 1.244)	0.011029394	0.05386476	0.837758973	1.011 (0.910 - 1.124)	0.116907743	0.137967008	0.403504105	1.124 (0.858 - 1.473)	0.103071563	0.143958237	0.479538687	1.109 (0.836 - 1.470)	0.01065623	0.052891933	0.840329717	1.011 (0.911 - 1.121)	0.01065623	0.052891933	0.840329717	1.011 (0.911 - 1.121)	22.54407261	29	0.796982545	23.43972362	30	0.796759796	0.005743915	0.0060693	0.351770034	0.026845311	5.70E-05	TRUE	5.07E-136
Glaucoma	GCST90302744	31	-0.011259574	0.049962762	0.821699752	0.989 (0.897 - 1.091)	0.000237579	0.156642659	0.998800238	1.000 (0.736 - 1.360)	-0.011127881	0.079345511	0.88846572	0.989 (0.846 - 1.155)	-0.011488299	0.059531473	0.846975752	0.989 (0.880 - 1.111)	-0.039017264	0.16566052	0.815401378	0.962 (0.695 - 1.331)	-0.05838029	0.153954823	0.707207215	0.943 (0.698 - 1.276)	-0.011259574	0.058544182	0.847486776	0.989 (0.882 - 1.109)	-0.011259574	0.058544182	0.847486776	0.989 (0.882 - 1.109)	21.84349625	29	0.826611621	21.8497581	30	0.859453081	-0.00059336	0.007498367	0.937471275	0.026151601	5.31E-05	TRUE	9.14E-133
Glaucoma	GCST90302748	24	0.009669846	0.045438711	0.831474584	1.010 (0.924 - 1.104)	-0.004055831	0.195413994	0.983628134	0.996 (0.679 - 1.461)	-0.014434225	0.079259724	0.855494061	0.986 (0.844 - 1.151)	0.010095937	0.05861842	0.863255555	1.010 (0.901 - 1.133)	0.195419421	0.1392325	0.173811548	1.216 (0.925 - 1.597)	-0.051310424	0.147940983	0.731872028	0.950 (0.711 - 1.270)	0.009669846	0.057906906	0.867378303	1.010 (0.901 - 1.131)	0.009669846	0.057906906	0.867378303	1.010 (0.901 - 1.131)	14.15641326	22	0.89583494	14.1618217	23	0.922143419	0.000675687	0.009187761	0.942039354	0.021985924	3.44E-05	TRUE	7.33E-113
Glaucoma	GCST90302802	29	-0.01195785	0.056884237	0.833500828	0.988 (0.884 - 1.105)	0.024357304	0.172360261	0.888669239	1.025 (0.731 - 1.436)	0.008635839	0.081746933	0.915867082	1.009 (0.859 - 1.184)	-0.012506563	0.056961081	0.826211274	0.988 (0.883 - 1.104)	0.171110028	0.173497274	0.332461391	1.187 (0.845 - 1.667)	0.096474088	0.149588548	0.52422229	1.101 (0.821 - 1.476)	-0.01195785	0.055675972	0.829942138	0.988 (0.886 - 1.102)	-0.01195785	0.056884237	0.833500828	0.988 (0.884 - 1.105)	29.17442194	27	0.352492458	29.22848391	28	0.401008312	-0.00187429	0.008379348	0.824690342	0.024693829	7.10E-05	TRUE	3.66E-123
Glaucoma	GCST90302655	48	0.008023419	0.039006195	0.837028369	1.008 (0.934 - 1.088)	0.276342862	0.132840047	0.043099057	1.318 (1.016 - 1.710)	-0.02205715	0.057186147	0.699713001	0.978 (0.874 - 1.094)	0.008341704	0.041479622	0.840617514	1.008 (0.930 - 1.094)	-0.064800663	0.134951845	0.633329472	0.937 (0.719 - 1.221)	-0.061226929	0.125530066	0.627996541	0.941 (0.735 - 1.203)	0.008023419	0.040652616	0.843541622	1.008 (0.931 - 1.092)	0.008023419	0.040652616	0.843541622	1.008 (0.931 - 1.092)	38.7686726	46	0.766377029	43.27011258	47	0.627821692	-0.013532753	0.006378381	0.03928455	0.042456723	0.000105073	TRUE	1.07E-214
Glaucoma	GCST90302673	26	0.010556103	0.052004295	0.839146591	1.011 (0.913 - 1.119)	0.119648068	0.145409998	0.418704263	1.127 (0.848 - 1.499)	0.029957199	0.079021755	0.704613115	1.030 (0.883 - 1.203)	0.011071902	0.056815204	0.845490266	1.011 (0.905 - 1.130)	0.088983395	0.155214272	0.571567137	1.093 (0.806 - 1.482)	0.118981613	0.139071101	0.400374965	1.126 (0.858 - 1.479)	0.010556103	0.055800352	0.84995466	1.011 (0.906 - 1.127)	0.010556103	0.055800352	0.84995466	1.011 (0.906 - 1.127)	21.0541808	24	0.635526883	21.7142363	25	0.65218696	-0.006033955	0.007426973	0.42452623	0.02239352	5.28E-05	TRUE	7.27E-113
Glaucoma	GCST90302702	24	-0.011821387	0.058546592	0.839983821	0.988 (0.881 - 1.108)	-0.289291257	0.201253675	0.164663414	0.749 (0.505 - 1.111)	0.002872758	0.088831092	0.974201266	1.003 (0.843 - 1.194)	-0.012198488	0.060524823	0.840272278	0.988 (0.877 - 1.112)	0.005410384	0.173667322	0.97541571	1.005 (0.715 - 1.413)	0.015909373	0.16959246	0.926072966	1.016 (0.729 - 1.417)	-0.011821387	0.059171689	0.84165176	0.988 (0.880 - 1.110)	-0.011821387	0.059171689	0.84165176	0.988 (0.880 - 1.110)	20.43591831	22	0.555792216	22.51661782	23	0.48927492	0.013554195	0.009396563	0.16325856	0.019924057	5.47E-05	TRUE	1.15E-99
Glaucoma	GCST90302740	22	0.011138193	0.056208642	0.842921429	1.011 (0.906 - 1.129)	0.203572928	0.130981436	0.135816041	1.226 (0.948 - 1.585)	0.08276495	0.081712879	0.311119765	1.086 (0.926 - 1.275)	0.01152731	0.060484118	0.848851457	1.012 (0.899 - 1.139)	0.157238924	0.148265793	0.300953453	1.170 (0.875 - 1.565)	0.135383532	0.128902182	0.305525885	1.145 (0.889 - 1.474)	0.011138193	0.059506786	0.851523285	1.011 (0.900 - 1.136)	0.011138193	0.059506786	0.851523285	1.011 (0.900 - 1.136)	16.01681204	20	0.715580719	18.73667337	21	0.60202784	-0.012113837	0.00734528	0.114725937	0.019811718	4.55E-05	TRUE	5.10E-100
Glaucoma	GCST90302768	25	-0.012302977	0.06364609	0.846721709	0.988 (0.872 - 1.119)	-0.18701622	0.162299479	0.261038132	0.829 (0.603 - 1.140)	-0.07290905	0.086460347	0.399079829	0.930 (0.785 - 1.101)	-0.013003047	0.059947478	0.828280575	0.987 (0.878 - 1.110)	-0.014702478	0.185830392	0.937594978	0.985 (0.685 - 1.418)	-0.035505205	0.159973102	0.826234565	0.965 (0.705 - 1.321)	-0.012302977	0.058344576	0.83299063	0.988 (0.881 - 1.107)	-0.012302977	0.06364609	0.846721709	0.988 (0.872 - 1.119)	26.95893939	23	0.25771901	28.55970539	24	0.237142199	0.008997597	0.00769928	0.254523832	0.022165598	6.94E-05	TRUE	4.99E-110
Glaucoma	GCST90302749	33	0.007647905	0.042751694	0.858023065	1.008 (0.927 - 1.096)	-0.05138383	0.104482583	0.626330006	0.950 (0.774 - 1.166)	-0.013263367	0.067001151	0.843078467	0.987 (0.865 - 1.125)	0.00789738	0.0486243	0.870978022	1.008 (0.916 - 1.109)	0.071434198	0.130725929	0.588552007	1.074 (0.831 - 1.388)	-0.002143538	0.115411725	0.985297096	0.998 (0.796 - 1.251)	0.007647905	0.047812219	0.872914844	1.008 (0.918 - 1.107)	0.007647905	0.047812219	0.872914844	1.008 (0.918 - 1.107)	25.1808447	31	0.759569836	25.58461095	32	0.781680743	0.003528613	0.005553145	0.5298136	0.026822988	6.21E-05	TRUE	2.47E-135
Glaucoma	GCST90302790	27	0.011554534	0.065386725	0.85973563	1.012 (0.890 - 1.150)	-0.302853367	0.229799905	0.199486414	0.739 (0.471 - 1.159)	-0.035361647	0.093923881	0.706550707	0.965 (0.803 - 1.160)	0.01222955	0.063865184	0.848141638	1.012 (0.893 - 1.147)	-0.057604938	0.185446422	0.75855966	0.944 (0.656 - 1.358)	-0.097485422	0.173056216	0.578045709	0.907 (0.646 - 1.273)	0.011554534	0.062366064	0.853017597	1.012 (0.895 - 1.143)	0.011554534	0.065386725	0.85973563	1.012 (0.890 - 1.150)	26.43319498	25	0.384779165	28.5795808	26	0.330543413	0.014329093	0.010057027	0.166584607	0.022967481	6.94E-05	TRUE	3.12E-114
Glaucoma	GCST90302852	52	0.007787678	0.044099447	0.859827651	1.008 (0.924 - 1.099)	-0.081835902	0.132929014	0.540927077	0.921 (0.710 - 1.196)	0.022653064	0.067162806	0.735901432	1.023 (0.897 - 1.167)	0.008148719	0.0449826	0.856247723	1.008 (0.923 - 1.101)	-0.20276494	0.16810379	0.233310463	0.816 (0.587 - 1.135)	0.236662013	0.168196305	0.165475341	1.267 (0.911 - 1.762)	0.007787678	0.043934723	0.859307576	1.008 (0.925 - 1.098)	0.007787678	0.044099447	0.859827651	1.008 (0.924 - 1.099)	50.86291442	50	0.43942206	51.38314397	51	0.45863536	0.004030702	0.005636361	0.477857937	0.048428456	0.000124738	TRUE	3.75E-245
Glaucoma	GCST90302718	37	-0.008897513	0.054487436	0.870286355	0.991 (0.891 - 1.103)	-0.084585639	0.153089994	0.584102188	0.919 (0.681 - 1.240)	-0.074088716	0.077126674	0.336747893	0.929 (0.798 - 1.080)	-0.008896494	0.054686761	0.870769656	0.991 (0.890 - 1.103)	-0.200166514	0.178085118	0.268455086	0.819 (0.577 - 1.161)	-0.122489587	0.168590266	0.47219851	0.885 (0.636 - 1.231)	-0.008897513	0.05346882	0.867837739	0.991 (0.893 - 1.101)	-0.008897513	0.054487436	0.870286355	0.991 (0.891 - 1.103)	37.0872507	35	0.372937677	37.38471167	36	0.405333514	0.003800791	0.007173602	0.599574885	0.031876899	9.08E-05	TRUE	2.64E-159
Glaucoma	GCST90302829	39	-0.007584532	0.049344464	0.87784169	0.992 (0.901 - 1.093)	-0.188825902	0.136776871	0.175704168	0.828 (0.633 - 1.082)	-0.082584899	0.068566099	0.228413097	0.921 (0.805 - 1.053)	-0.007907783	0.04833372	0.87003975	0.992 (0.902 - 1.091)	-0.186630535	0.15568072	0.238027175	0.830 (0.612 - 1.126)	-0.166409829	0.141068428	0.245476483	0.847 (0.642 - 1.116)	-0.007584532	0.047194494	0.872323407	0.992 (0.905 - 1.089)	-0.007584532	0.049344464	0.87784169	0.992 (0.901 - 1.093)	39.39987376	37	0.363036217	41.54108115	38	0.319102701	0.009564127	0.006744698	0.164552224	0.034357557	0.000100846	TRUE	1.47E-171
Glaucoma	GCST90302665	29	0.006075568	0.039985853	0.879231944	1.006 (0.930 - 1.088)	-0.161982939	0.177671777	0.369996559	0.850 (0.600 - 1.205)	-0.043908494	0.068670623	0.52255804	0.957 (0.837 - 1.095)	0.006240481	0.049800929	0.900279309	1.006 (0.913 - 1.109)	-0.109092528	0.135346977	0.427023508	0.897 (0.688 - 1.169)	-0.117396011	0.123809371	0.351140273	0.889 (0.698 - 1.133)	0.006075568	0.049212056	0.901745301	1.006 (0.914 - 1.108)	0.006075568	0.049212056	0.901745301	1.006 (0.914 - 1.108)	17.51629371	27	0.917609005	18.48535328	28	0.913261149	0.008794804	0.008934102	0.333654574	0.026132538	4.49E-05	TRUE	1.19E-133
Glaucoma	GCST90302819	18	-0.009938116	0.065668101	0.879708654	0.990 (0.871 - 1.126)	0.061965941	0.189310046	0.747665537	1.064 (0.734 - 1.542)	-0.003297558	0.090313508	0.970873834	0.997 (0.835 - 1.190)	-0.010272605	0.06266182	0.869780556	0.990 (0.875 - 1.119)	-0.164368261	0.157181674	0.310331631	0.848 (0.623 - 1.155)	-0.145329921	0.128311723	0.273091729	0.865 (0.672 - 1.112)	-0.009938116	0.061397777	0.871412619	0.990 (0.878 - 1.117)	-0.009938116	0.065668101	0.879708654	0.990 (0.871 - 1.126)	19.24830104	16	0.255997597	19.44699709	17	0.303486103	-0.00378472	0.009312694	0.689829534	0.01563969	4.72E-05	TRUE	5.31E-78
Glaucoma	GCST90302746	18	0.008126038	0.054084983	0.880570743	1.008 (0.907 - 1.121)	0.031370306	0.190003241	0.870930078	1.032 (0.711 - 1.497)	0.031561619	0.092658102	0.733386285	1.032 (0.861 - 1.238)	0.008305404	0.070117854	0.905711741	1.008 (0.879 - 1.157)	0.099490767	0.178318513	0.584159943	1.105 (0.779 - 1.567)	0.123196128	0.178529763	0.499469909	1.131 (0.797 - 1.605)	0.008126038	0.069147878	0.906450522	1.008 (0.880 - 1.154)	0.008126038	0.069147878	0.906450522	1.008 (0.880 - 1.154)	10.383019	16	0.845875606	10.40026994	17	0.885991797	-0.00122645	0.009337774	0.89714147	0.015227121	2.53E-05	TRUE	3.31E-78
Glaucoma	GCST90302716	20	0.00819079	0.059254972	0.890058979	1.008 (0.898 - 1.132)	0.031452954	0.127138708	0.807405597	1.032 (0.804 - 1.324)	-0.064590614	0.089618844	0.47107823	0.937 (0.786 - 1.117)	0.008257342	0.061260581	0.892777548	1.008 (0.894 - 1.137)	-0.152522042	0.183438167	0.416039756	0.859 (0.599 - 1.230)	-0.136572984	0.160268228	0.404743134	0.872 (0.637 - 1.194)	0.00819079	0.059859704	0.891162707	1.008 (0.897 - 1.134)	0.00819079	0.059859704	0.891162707	1.008 (0.897 - 1.134)	18.5732569	18	0.418531748	18.61804427	19	0.481572915	-0.001632071	0.007833739	0.837303779	0.01663009	4.52E-05	TRUE	2.33E-83
Glaucoma	GCST90302712	24	0.006080822	0.044636002	0.891638416	1.006 (0.922 - 1.098)	0.101682909	0.109882496	0.364809197	1.107 (0.893 - 1.373)	0.038349095	0.079315744	0.628741367	1.039 (0.889 - 1.214)	0.006211589	0.055998639	0.91167667	1.006 (0.902 - 1.123)	0.089755039	0.136053544	0.515996094	1.094 (0.838 - 1.428)	0.077779065	0.101889915	0.453006091	1.081 (0.885 - 1.320)	0.006080822	0.055308799	0.91245449	1.006 (0.903 - 1.121)	0.006080822	0.055308799	0.91245449	1.006 (0.903 - 1.121)	13.96610856	22	0.9026777	14.97993641	23	0.895351239	-0.007574654	0.00752282	0.324934409	0.020244417	3.64E-05	TRUE	2.34E-103
Glaucoma	GCST90302801	33	0.005537063	0.041242342	0.893199551	1.006 (0.927 - 1.090)	0.139878822	0.129834373	0.289630618	1.150 (0.892 - 1.483)	0.03994914	0.068035935	0.557084798	1.041 (0.911 - 1.189)	0.005727878	0.047856387	0.904729603	1.006 (0.916 - 1.105)	-0.036225383	0.127972419	0.778944994	0.964 (0.750 - 1.239)	0.071234832	0.116665318	0.545782809	1.074 (0.854 - 1.350)	0.005537063	0.047076435	0.90636989	1.006 (0.917 - 1.103)	0.005537063	0.047076435	0.90636989	1.006 (0.917 - 1.103)	23.32736254	31	0.837002926	24.56006433	32	0.823446079	-0.008208838	0.007393544	0.275420409	0.027365008	5.96E-05	TRUE	1.71E-138
Glaucoma	GCST90302699	25	0.007211823	0.054548893	0.894819445	1.007 (0.905 - 1.121)	0.109171951	0.191425346	0.573996607	1.115 (0.766 - 1.623)	0.011969062	0.08167464	0.88349067	1.012 (0.862 - 1.188)	0.007523631	0.058017301	0.896820323	1.008 (0.899 - 1.129)	0.014710497	0.164083723	0.929307444	1.015 (0.736 - 1.400)	0.047655181	0.174435812	0.787039644	1.049 (0.745 - 1.476)	0.007211823	0.056941134	0.899214252	1.007 (0.901 - 1.126)	0.007211823	0.056941134	0.899214252	1.007 (0.901 - 1.126)	21.71451891	23	0.537537441	22.02575967	24	0.577729197	-0.004924678	0.008827336	0.582309985	0.023240402	5.35E-05	TRUE	2.88E-117
Glaucoma	GCST90302733	26	-0.008047251	0.064387049	0.900537451	0.992 (0.874 - 1.125)	-0.091938709	0.1984703	0.64736815	0.912 (0.618 - 1.346)	0.002742605	0.088910688	0.975391763	1.003 (0.842 - 1.194)	-0.008052184	0.059496315	0.892343695	0.992 (0.883 - 1.115)	0.212508619	0.209373762	0.319841764	1.237 (0.820 - 1.864)	0.208659336	0.202516164	0.312718755	1.232 (0.828 - 1.832)	-0.008047251	0.057961968	0.889579161	0.992 (0.885 - 1.111)	-0.008047251	0.064387049	0.900537451	0.992 (0.874 - 1.125)	30.59415049	24	0.165832483	30.84969056	25	0.194044301	0.004145624	0.009259212	0.658363596	0.023049836	7.49E-05	TRUE	3.65E-114
Glaucoma	GCST90302670	30	-0.005348551	0.043827878	0.902871005	0.995 (0.913 - 1.084)	0.065186866	0.126149052	0.609392094	1.067 (0.834 - 1.367)	0.024673785	0.07579814	0.744787804	1.025 (0.883 - 1.189)	-0.005495777	0.053176632	0.917685607	0.995 (0.896 - 1.104)	0.057340878	0.14777937	0.700837316	1.059 (0.793 - 1.415)	0.03829344	0.130351219	0.771025	1.039 (0.805 - 1.341)	-0.005348551	0.052306374	0.918554832	0.995 (0.898 - 1.102)	-0.005348551	0.052306374	0.918554832	0.995 (0.898 - 1.102)	19.9830051	28	0.865083164	20.36055754	29	0.881366336	-0.004184939	0.006810838	0.543877163	0.025363963	4.94E-05	TRUE	5.36E-129
Glaucoma	GCST90302689	28	-0.006667223	0.056555481	0.906156252	0.993 (0.889 - 1.110)	-0.046121169	0.137217213	0.739479485	0.955 (0.730 - 1.250)	0.057500553	0.080190549	0.473343863	1.059 (0.905 - 1.239)	-0.006912657	0.053996527	0.898132824	0.993 (0.893 - 1.104)	0.220404323	0.17352427	0.214863374	1.247 (0.887 - 1.752)	0.179441679	0.138769166	0.20693354	1.197 (0.912 - 1.571)	-0.006667223	0.052674664	0.899277872	0.993 (0.896 - 1.101)	-0.006667223	0.056555481	0.906156252	0.993 (0.889 - 1.110)	31.0054109	26	0.228067959	31.12501866	27	0.266036445	0.002408622	0.007605384	0.754000399	0.022959161	7.56E-05	TRUE	1.25E-113
Glaucoma	GCST90302743	26	-0.005336678	0.048009349	0.91149015	0.995 (0.905 - 1.093)	-0.028964178	0.106449155	0.787876863	0.971 (0.789 - 1.197)	-0.079350198	0.075969938	0.296256572	0.924 (0.796 - 1.072)	-0.00549766	0.05180197	0.915480483	0.995 (0.898 - 1.101)	-0.181220564	0.134904774	0.191235647	0.834 (0.640 - 1.087)	-0.097099469	0.08723854	0.276281828	0.907 (0.765 - 1.077)	-0.005336678	0.051004772	0.916668649	0.995 (0.900 - 1.099)	-0.005336678	0.051004772	0.916668649	0.995 (0.900 - 1.099)	22.08586351	24	0.574141796	22.14981114	25	0.627079039	0.001984845	0.007849001	0.802515356	0.021662659	5.38E-05	TRUE	6.64E-109
Glaucoma	GCST90302672	26	0.004637235	0.046019309	0.919735292	1.005 (0.918 - 1.099)	-0.168202738	0.138358232	0.23592087	0.845 (0.644 - 1.108)	0.027048506	0.072633203	0.709596066	1.027 (0.891 - 1.185)	0.004772099	0.053016136	0.928277522	1.005 (0.906 - 1.115)	0.077698171	0.142369677	0.590075244	1.081 (0.818 - 1.429)	0.039666109	0.137536323	0.775414754	1.040 (0.795 - 1.362)	0.004637235	0.052136275	0.929126011	1.005 (0.907 - 1.113)	0.004637235	0.052136275	0.929126011	1.005 (0.907 - 1.113)	17.65900058	24	0.819230145	19.47781357	25	0.77365288	0.010531627	0.007809108	0.190044132	0.022528081	4.73E-05	TRUE	3.53E-114
Glaucoma	GCST90302797	20	0.00483538	0.061618011	0.937451425	1.005 (0.891 - 1.134)	-0.134059049	0.171449605	0.444428878	0.875 (0.625 - 1.224)	0.005957629	0.092948294	0.948893657	1.006 (0.838 - 1.207)	0.004914137	0.068025693	0.942411371	1.005 (0.879 - 1.148)	0.021009839	0.151378629	0.891076593	1.021 (0.759 - 1.374)	0.012596156	0.15361135	0.935504263	1.013 (0.749 - 1.368)	0.00483538	0.066950572	0.942424339	1.005 (0.881 - 1.146)	0.00483538	0.066950572	0.942424339	1.005 (0.881 - 1.146)	15.31949169	18	0.639925444	16.09386578	19	0.65100624	0.007648238	0.008691325	0.390465017	0.017309088	3.91E-05	TRUE	1.49E-87
Glaucoma	GCST90302714	38	-0.003441853	0.045721475	0.939992973	0.997 (0.911 - 1.090)	-0.043370292	0.140660399	0.759605831	0.958 (0.727 - 1.262)	-0.017930642	0.074353342	0.809435384	0.982 (0.849 - 1.136)	-0.00357613	0.051405086	0.944537801	0.996 (0.901 - 1.102)	-0.089048207	0.16743952	0.598027481	0.915 (0.659 - 1.270)	-0.097898612	0.16422924	0.554731661	0.907 (0.657 - 1.251)	-0.003441853	0.050368626	0.94552034	0.997 (0.903 - 1.100)	-0.003441853	0.050368626	0.94552034	0.997 (0.903 - 1.100)	30.39508107	36	0.73190599	30.48751196	37	0.766659997	0.001974535	0.006494658	0.762859641	0.033612746	7.40E-05	TRUE	2.55E-170
Glaucoma	GCST90302822	19	-0.005480086	0.073547967	0.940604289	0.995 (0.861 - 1.149)	0.108315938	0.206879121	0.607335385	1.114 (0.743 - 1.672)	-0.081757411	0.105910479	0.440145064	0.921 (0.749 - 1.134)	-0.005429487	0.075711183	0.942830192	0.995 (0.857 - 1.154)	0.089709005	0.180874548	0.625914547	1.094 (0.767 - 1.559)	-0.072635291	0.171131984	0.676274586	0.930 (0.665 - 1.301)	-0.005480086	0.074277122	0.941186295	0.995 (0.860 - 1.150)	-0.005480086	0.074277122	0.941186295	0.995 (0.860 - 1.150)	17.2940774	17	0.43462075	17.64833407	18	0.4790353	-0.006069029	0.01028453	0.562877872	0.015874426	4.28E-05	TRUE	1.20E-79
Glaucoma	GCST90302788	24	-0.004638227	0.065148748	0.943243029	0.995 (0.876 - 1.131)	-0.483826585	0.19616448	0.021912215	0.616 (0.420 - 0.905)	0.009609171	0.083619456	0.908512101	1.010 (0.857 - 1.189)	-0.00485737	0.0597081	0.935162063	0.995 (0.885 - 1.119)	-0.001905983	0.186769475	0.991945729	0.998 (0.692 - 1.439)	-0.001905983	0.167308198	0.991008896	0.998 (0.719 - 1.385)	-0.004638227	0.058138375	0.936412953	0.995 (0.888 - 1.116)	-0.004638227	0.065148748	0.943243029	0.995 (0.876 - 1.131)	22.25580628	22	0.444711691	28.88113229	23	0.184283171	0.024355831	0.00951721	0.017889615	0.020675291	7.01E-05	TRUE	3.57E-102
Glaucoma	GCST90302772	23	0.003982592	0.056451007	0.943756275	1.004 (0.899 - 1.121)	-0.001484315	0.139789498	0.991628276	0.999 (0.759 - 1.313)	0.038955422	0.088343224	0.659245284	1.040 (0.874 - 1.236)	0.00411476	0.065759011	0.950106267	1.004 (0.883 - 1.142)	0.06702838	0.146837476	0.65251953	1.069 (0.802 - 1.426)	0.009484135	0.122219534	0.938848338	1.010 (0.794 - 1.283)	0.003982592	0.064775287	0.950974389	1.004 (0.884 - 1.140)	0.003982592	0.064775287	0.950974389	1.004 (0.884 - 1.140)	16.7069336	21	0.728711064	16.70888124	22	0.779217654	0.000324348	0.007349487	0.965216066	0.019092926	4.05E-05	TRUE	8.85E-97
Glaucoma	GCST90302703	20	-0.004124632	0.061481138	0.946511841	0.996 (0.883 - 1.123)	-0.38695572	0.206087474	0.076733711	0.679 (0.453 - 1.017)	0.055319888	0.084306072	0.511708851	1.057 (0.896 - 1.247)	-0.004132798	0.062826022	0.947551679	0.996 (0.880 - 1.126)	0.037214886	0.145480867	0.800849561	1.038 (0.780 - 1.380)	0.056855576	0.125232237	0.654971396	1.059 (0.828 - 1.353)	-0.004124632	0.061560362	0.946580574	0.996 (0.883 - 1.124)	-0.004124632	0.061560362	0.946580574	0.996 (0.883 - 1.124)	15.162331	18	0.650792302	18.95112799	19	0.459975368	0.01847207	0.009489971	0.067376639	0.016727584	4.60E-05	TRUE	8.59E-84
Glaucoma	GCST90302685	28	-0.003763846	0.057850476	0.948124938	0.996 (0.889 - 1.116)	-0.150750422	0.124375636	0.236390312	0.860 (0.674 - 1.097)	0.017632001	0.081593075	0.82891231	1.018 (0.867 - 1.194)	-0.003907784	0.054242706	0.942568026	0.996 (0.896 - 1.108)	-0.2046846	0.176246321	0.255662048	0.815 (0.577 - 1.151)	-0.130184998	0.145052951	0.377385897	0.878 (0.661 - 1.167)	-0.003763846	0.052813107	0.943185048	0.996 (0.898 - 1.105)	-0.003763846	0.057850476	0.948124938	0.996 (0.889 - 1.116)	30.33277228	26	0.254054562	32.39620943	27	0.217728124	0.009418868	0.007082269	0.195093751	0.022762568	7.86E-05	TRUE	2.48E-112
Glaucoma	GCST90302674	15	-0.003314577	0.063995136	0.958692675	0.997 (0.879 - 1.130)	-0.021618425	0.254222193	0.93352724	0.979 (0.595 - 1.611)	0.014241334	0.101920081	0.888873007	1.014 (0.831 - 1.239)	-0.003333801	0.079672172	0.966623069	0.997 (0.853 - 1.165)	0.018248037	0.147246554	0.903133634	1.018 (0.763 - 1.359)	0.009884701	0.127500867	0.939301788	1.010 (0.787 - 1.297)	-0.003314577	0.07895322	0.966513422	0.997 (0.854 - 1.164)	-0.003314577	0.07895322	0.966513422	0.997 (0.854 - 1.164)	9.192026971	13	0.758290842	9.197764261	14	0.818176886	0.000936848	0.012368457	0.940775302	0.013331372	2.23E-05	TRUE	1.37E-68
Glaucoma	GCST90302755	21	-0.003194485	0.069910054	0.963553974	0.997 (0.869 - 1.143)	0.136445108	0.178638251	0.454363533	1.146 (0.808 - 1.627)	-0.103381619	0.094510093	0.274012628	0.902 (0.749 - 1.085)	-0.003317349	0.066540314	0.960238153	0.997 (0.875 - 1.136)	-0.1062637	0.155417306	0.501990333	0.899 (0.663 - 1.219)	-0.089582271	0.148569761	0.553309095	0.914 (0.683 - 1.223)	-0.003194485	0.065137115	0.960885449	0.997 (0.877 - 1.133)	-0.003194485	0.069910054	0.963553974	0.997 (0.869 - 1.143)	22.1934326	19	0.274735452	23.03839621	20	0.286913138	-0.007947213	0.009343966	0.405628297	0.017704283	5.59E-05	TRUE	5.94E-88
Glaucoma	GCST90302661	29	-0.002229437	0.049883703	0.964352259	0.998 (0.905 - 1.100)	0.133032243	0.159777927	0.412370767	1.142 (0.835 - 1.562)	0.001158556	0.076008808	0.987838803	1.001 (0.863 - 1.162)	-0.002236693	0.055414237	0.967803618	0.998 (0.895 - 1.112)	0.026373705	0.145891996	0.857845904	1.027 (0.771 - 1.367)	0.005585095	0.131054809	0.96630971	1.006 (0.778 - 1.300)	-0.002229437	0.054411912	0.967317162	0.998 (0.897 - 1.110)	-0.002229437	0.054411912	0.967317162	0.998 (0.897 - 1.110)	22.72286734	27	0.699807445	23.53354861	28	0.705899594	-0.006977261	0.007749255	0.375880003	0.023978874	5.71E-05	TRUE	8.69E-121
Glaucoma	GCST90302711	22	-0.002482825	0.056053612	0.964670249	0.998 (0.894 - 1.113)	0.12825184	0.154841215	0.417287164	1.137 (0.839 - 1.540)	0.032613797	0.08777039	0.710204941	1.033 (0.870 - 1.227)	-0.002555814	0.063813689	0.968052318	0.997 (0.880 - 1.130)	0.047131944	0.167742863	0.781477523	1.048 (0.755 - 1.456)	0.066554826	0.154465719	0.670952337	1.069 (0.790 - 1.447)	-0.002482825	0.062643252	0.968384637	0.998 (0.882 - 1.128)	-0.002482825	0.062643252	0.968384637	0.998 (0.882 - 1.128)	15.96188805	20	0.718985832	16.81426548	21	0.722301864	-0.007052827	0.007639189	0.366885646	0.018961214	4.08E-05	TRUE	4.67E-96
Glaucoma	GCST90302737	28	0.002021681	0.04957804	0.967473071	1.002 (0.909 - 1.104)	0.128670477	0.124503765	0.310903305	1.137 (0.891 - 1.452)	0.057509359	0.074077185	0.43754605	1.059 (0.916 - 1.225)	0.002113309	0.051605102	0.967334523	1.002 (0.906 - 1.109)	0.009496949	0.149681183	0.94987729	1.010 (0.753 - 1.354)	0.035742097	0.108603286	0.744614162	1.036 (0.838 - 1.282)	0.002021681	0.050691623	0.968187233	1.002 (0.907 - 1.107)	0.002021681	0.050691623	0.968187233	1.002 (0.907 - 1.107)	24.58639736	26	0.54247224	25.82676849	27	0.528230095	-0.006982488	0.006269521	0.275589989	0.026545805	6.27E-05	TRUE	8.35E-134
Glaucoma	GCST90302664	32	0.001418272	0.041046151	0.972436096	1.001 (0.924 - 1.085)	0.011568069	0.130220009	0.929803594	1.012 (0.784 - 1.306)	0.023271028	0.071172481	0.743693106	1.024 (0.890 - 1.177)	0.001486605	0.051282954	0.976873937	1.001 (0.906 - 1.107)	0.049340091	0.13231125	0.711753707	1.051 (0.811 - 1.362)	0.0429557	0.134144608	0.750950516	1.044 (0.803 - 1.358)	0.001418272	0.050495065	0.977592493	1.001 (0.907 - 1.106)	0.001418272	0.050495065	0.977592493	1.001 (0.907 - 1.106)	20.47656414	30	0.903539304	20.48371447	31	0.924863965	-0.000633613	0.007493097	0.933173277	0.026240781	4.97E-05	TRUE	1.22E-133
Glaucoma	GCST90302848	31	-0.001532236	0.051810055	0.976406713	0.998 (0.902 - 1.105)	-0.144013513	0.170905925	0.406321718	0.866 (0.619 - 1.210)	-0.084910226	0.074260826	0.252870331	0.919 (0.794 - 1.063)	-0.001541719	0.051487371	0.976112006	0.998 (0.903 - 1.104)	-0.145495306	0.163269157	0.379946969	0.865 (0.628 - 1.191)	-0.141046233	0.148212334	0.348879408	0.868 (0.650 - 1.161)	-0.001532236	0.050349933	0.975722729	0.998 (0.905 - 1.102)	-0.001532236	0.051810055	0.976406713	0.998 (0.902 - 1.105)	30.947779	29	0.367890305	31.76519794	30	0.378526714	0.0075324	0.008606504	0.388657195	0.028738084	7.71E-05	TRUE	5.79E-144
Glaucoma	GCST90302729	25	0.001313689	0.049349194	0.978762599	1.001 (0.909 - 1.103)	-0.067512779	0.151584616	0.660208899	0.935 (0.694 - 1.258)	-0.015485756	0.081307049	0.848948535	0.985 (0.840 - 1.155)	0.001370441	0.058256764	0.981232178	1.001 (0.893 - 1.122)	-0.022555204	0.15372171	0.884572677	0.978 (0.723 - 1.321)	-0.019420299	0.155197331	0.90146057	0.981 (0.724 - 1.329)	0.001313689	0.057079691	0.981638305	1.001 (0.895 - 1.120)	0.001313689	0.057079691	0.981638305	1.001 (0.895 - 1.120)	17.69918975	23	0.773595346	17.9394093	24	0.805937706	0.003426722	0.00699157	0.628690421	0.020431697	4.35E-05	TRUE	1.64E-103
Glaucoma	GCST90302663	29	0.001345622	0.060940855	0.982383514	1.001 (0.889 - 1.128)	-0.131967387	0.177875129	0.464547055	0.876 (0.618 - 1.242)	-0.066060735	0.082277544	0.422031869	0.936 (0.797 - 1.100)	0.001433799	0.055216811	0.979283888	1.001 (0.899 - 1.116)	-0.190614175	0.191415178	0.327868361	0.826 (0.568 - 1.203)	-0.210931	0.206055029	0.314757497	0.810 (0.541 - 1.213)	0.001345622	0.053622344	0.979979647	1.001 (0.901 - 1.112)	0.001345622	0.060940855	0.982383514	1.001 (0.889 - 1.128)	35.33036566	27	0.130693212	36.16458904	28	0.138454342	0.006878596	0.008614911	0.431575548	0.025489527	8.77E-05	TRUE	8.04E-126
Glaucoma	GCST90302648	26	-0.001175899	0.067619589	0.986125556	0.999 (0.875 - 1.140)	-0.199980543	0.160989333	0.226165457	0.819 (0.597 - 1.123)	-0.127179307	0.099841575	0.202730368	0.881 (0.724 - 1.071)	-0.001213731	0.066771763	0.9854974	0.999 (0.876 - 1.138)	-0.236433269	0.204282647	0.258054767	0.789 (0.529 - 1.178)	-0.197861178	0.145561084	0.186187805	0.820 (0.617 - 1.091)	-0.001175899	0.065209782	0.985612885	0.999 (0.879 - 1.135)	-0.001175899	0.067619589	0.986125556	0.999 (0.875 - 1.140)	24.9688075	24	0.407457364	26.88187598	25	0.3618115	0.009638344	0.007107722	0.187709298	0.022062149	6.52E-05	TRUE	7.12E-110
